# Supplementary material for: Bayesian Molecular Dating Analyses Combined with Mutational Profiling Suggest an Independent Origin and Evolution of SARS-CoV-2 Omicron BA.1 and BA.2 Sub-Lineages
Source: Viruses. 2022 Dec 12;14(12):2764. doi: 10.3390/v14122764 (PMC9788409; doi:10.3390/v14122764)
Supplement: Supplementary file 1 [file viruses-14-02764-s001.zip]

Archive with 5 entries (5 files):
- Table S1.xlsx
- Table S2.xlsx
- Table S3.csv
- Table S4.xlsx
- Table S5.pdf
