# Supplementary material for: Bayesian Molecular Dating Analyses Combined with Mutational Profiling Suggest an Independent Origin and Evolution of SARS-CoV-2 Omicron BA.1 and BA.2 Sub-Lineages
Source: Viruses. 2022 Dec 12;14(12):2764. doi: 10.3390/v14122764 (PMC9788409; doi:10.3390/v14122764)
Supplement: Supplementary file 1 [file viruses-14-02764-s001.zip › Table S1.xlsx]

## Sheet: Sheet1
Table S1: The GISAID identifier for the high-quality Omicron complete genomic sequences used in this study
BA.1	BA.2
EPI_ISL_6854346	EPI_ISL_9027779
EPI_ISL_6854347	EPI_ISL_9402990
EPI_ISL_7496734	EPI_ISL_8781608
EPI_ISL_7545782	EPI_ISL_8801373
EPI_ISL_7616000	EPI_ISL_8801367
EPI_ISL_7876997	EPI_ISL_8801365
EPI_ISL_7877026	EPI_ISL_8801369
EPI_ISL_7877093	EPI_ISL_8801368
EPI_ISL_7877115	EPI_ISL_8801366
EPI_ISL_7877191	EPI_ISL_8801370
EPI_ISL_7877201	EPI_ISL_8562558
EPI_ISL_7877202	EPI_ISL_8830460
EPI_ISL_7877203	EPI_ISL_8841176
EPI_ISL_7877297	EPI_ISL_8841177
EPI_ISL_7887531	EPI_ISL_8841178
EPI_ISL_7889640	EPI_ISL_8841193
EPI_ISL_7889641	EPI_ISL_8841227
EPI_ISL_8123967	EPI_ISL_8841237
EPI_ISL_8123968	EPI_ISL_8841191
EPI_ISL_8132552	EPI_ISL_9176028
EPI_ISL_8164597	EPI_ISL_8930426
EPI_ISL_8164601	EPI_ISL_9232037
EPI_ISL_8164656	EPI_ISL_9303742
EPI_ISL_8164657	EPI_ISL_9329672
EPI_ISL_8171712	EPI_ISL_9329850
EPI_ISL_8183503	EPI_ISL_9329863
EPI_ISL_8185077	EPI_ISL_9329864
EPI_ISL_8201598	EPI_ISL_9329874
EPI_ISL_8202141	EPI_ISL_9329880
EPI_ISL_8250798	EPI_ISL_9329935
EPI_ISL_8314702	EPI_ISL_9329865
EPI_ISL_8317248	EPI_ISL_9329862
EPI_ISL_8317271	EPI_ISL_9329839
EPI_ISL_8329270	EPI_ISL_9329812
EPI_ISL_8329277	EPI_ISL_9019278
EPI_ISL_8329279	EPI_ISL_9429893
EPI_ISL_8329282	EPI_ISL_9429894
EPI_ISL_8329292	EPI_ISL_9429901
EPI_ISL_8329298	EPI_ISL_9429904
EPI_ISL_8329303	EPI_ISL_9429908
EPI_ISL_8329304	EPI_ISL_9429925
EPI_ISL_8329305	EPI_ISL_9429926
EPI_ISL_8329306	EPI_ISL_9429927
EPI_ISL_8329307	EPI_ISL_9430021
EPI_ISL_8329308	EPI_ISL_9430022
EPI_ISL_8329310	EPI_ISL_9430038
EPI_ISL_8329313	EPI_ISL_9430040
EPI_ISL_8329316	EPI_ISL_9430041
EPI_ISL_8329319	EPI_ISL_9430048
EPI_ISL_8329325	EPI_ISL_9430049
EPI_ISL_8329328	EPI_ISL_9430050
EPI_ISL_8329332	EPI_ISL_9430051
EPI_ISL_8329342	EPI_ISL_9430052
EPI_ISL_8329348	EPI_ISL_9430053
EPI_ISL_8329350	EPI_ISL_9430055
EPI_ISL_8329352	EPI_ISL_9430073
EPI_ISL_8329353	EPI_ISL_9430147
EPI_ISL_8336439	EPI_ISL_9430191
EPI_ISL_8336441	EPI_ISL_9457954
EPI_ISL_8344062	EPI_ISL_9457956
EPI_ISL_8360516	EPI_ISL_9457957
EPI_ISL_8380869	EPI_ISL_9457958
EPI_ISL_8381677	EPI_ISL_9457959
EPI_ISL_8381685	EPI_ISL_9457961
EPI_ISL_8382062	EPI_ISL_9457963
EPI_ISL_8382143	EPI_ISL_9457964
EPI_ISL_8382261	EPI_ISL_9457965
EPI_ISL_8382354	EPI_ISL_9457966
EPI_ISL_8382451	EPI_ISL_9457967
EPI_ISL_8382523	EPI_ISL_9457968
EPI_ISL_8382577	EPI_ISL_9457969
EPI_ISL_8388410	EPI_ISL_9457971
EPI_ISL_8394586	EPI_ISL_9457972
EPI_ISL_8418127	EPI_ISL_9457979
EPI_ISL_8418208	EPI_ISL_9457984
EPI_ISL_8418593	EPI_ISL_9463501
EPI_ISL_8418859	EPI_ISL_9463510
EPI_ISL_8418875	EPI_ISL_9463535
EPI_ISL_8419426	EPI_ISL_9463549
EPI_ISL_8419857	EPI_ISL_9463555
EPI_ISL_8428008	EPI_ISL_9463556
EPI_ISL_8428010	EPI_ISL_9463573
EPI_ISL_8428011	EPI_ISL_9463578
EPI_ISL_8428012	EPI_ISL_9463585
EPI_ISL_8428013	EPI_ISL_9463598
EPI_ISL_8428020	EPI_ISL_9466436
EPI_ISL_8428021	EPI_ISL_9468150
EPI_ISL_8428027	EPI_ISL_9510060
EPI_ISL_8428043	EPI_ISL_9510066
EPI_ISL_8428049	EPI_ISL_9510069
EPI_ISL_8428050	EPI_ISL_9510099
EPI_ISL_8428051	EPI_ISL_9510137
EPI_ISL_8428053	EPI_ISL_9511512
EPI_ISL_8428054	EPI_ISL_9512033
EPI_ISL_8437858	EPI_ISL_9551086
EPI_ISL_8458581	EPI_ISL_9551090
EPI_ISL_8461493	EPI_ISL_9551097
EPI_ISL_8462661	EPI_ISL_9551105
EPI_ISL_8462686	EPI_ISL_9596881
EPI_ISL_8462842	EPI_ISL_9421177
EPI_ISL_8462930	EPI_ISL_9421178
EPI_ISL_8463112	EPI_ISL_9421179
EPI_ISL_8465096	EPI_ISL_9421180
EPI_ISL_8465157	EPI_ISL_9421182
EPI_ISL_8465243	EPI_ISL_9421183
EPI_ISL_8465307	EPI_ISL_9178071
EPI_ISL_8465401	EPI_ISL_9612722
EPI_ISL_8465465	EPI_ISL_9613451
EPI_ISL_8465864	EPI_ISL_8171712
EPI_ISL_8465904	EPI_ISL_8250798
EPI_ISL_8465979	EPI_ISL_8462686
EPI_ISL_8476800	EPI_ISL_8462661
EPI_ISL_8484894	EPI_ISL_8462842
EPI_ISL_8487371	EPI_ISL_8462930
EPI_ISL_8513844	EPI_ISL_8463112
EPI_ISL_8513856	EPI_ISL_8465157
EPI_ISL_8513879	EPI_ISL_8465096
EPI_ISL_8513882	EPI_ISL_8465401
EPI_ISL_8513928	EPI_ISL_8465243
EPI_ISL_8513929	EPI_ISL_8465307
EPI_ISL_8513930	EPI_ISL_8465465
EPI_ISL_8514023	EPI_ISL_8465904
EPI_ISL_8514024	EPI_ISL_8465979
EPI_ISL_8514025	EPI_ISL_8465864
EPI_ISL_8514105	EPI_ISL_8458581
EPI_ISL_8519782	EPI_ISL_8344062
EPI_ISL_8528888	EPI_ISL_8381677
EPI_ISL_8528912	EPI_ISL_8382143
EPI_ISL_8529279	EPI_ISL_8381685
EPI_ISL_8529322	EPI_ISL_8382261
EPI_ISL_8529451	EPI_ISL_8382354
EPI_ISL_8529702	EPI_ISL_8382523
EPI_ISL_8529998	EPI_ISL_8382577
EPI_ISL_8543599	EPI_ISL_8382451
EPI_ISL_8546647	EPI_ISL_8418127
EPI_ISL_8547008	EPI_ISL_8418208
EPI_ISL_8547703	EPI_ISL_8418859
EPI_ISL_8547723	EPI_ISL_8418875
EPI_ISL_8547724	EPI_ISL_8419426
EPI_ISL_8547736	EPI_ISL_8419857
EPI_ISL_8547987	EPI_ISL_8418593
EPI_ISL_8548249	EPI_ISL_8528888
EPI_ISL_8548251	EPI_ISL_8528912
EPI_ISL_8548252	EPI_ISL_8529279
EPI_ISL_8548253	EPI_ISL_8529322
EPI_ISL_8548264	EPI_ISL_8529451
EPI_ISL_8552090	EPI_ISL_8529702
EPI_ISL_8554348	EPI_ISL_8529998
EPI_ISL_8557382	EPI_ISL_8579033
EPI_ISL_8568831	EPI_ISL_8579248
EPI_ISL_8576265	EPI_ISL_8580749
EPI_ISL_8579033	EPI_ISL_8582279
EPI_ISL_8579248	EPI_ISL_8582329
EPI_ISL_8580749	EPI_ISL_8582456
EPI_ISL_8582279	EPI_ISL_8582633
EPI_ISL_8582329	EPI_ISL_8612078
EPI_ISL_8582456	EPI_ISL_8612074
EPI_ISL_8582633	EPI_ISL_8611787
EPI_ISL_8593606	EPI_ISL_8614126
EPI_ISL_8593608	EPI_ISL_8614452
EPI_ISL_8594403	EPI_ISL_8614537
EPI_ISL_8597860	EPI_ISL_8614369
EPI_ISL_8602634	EPI_ISL_8614808
EPI_ISL_8605051	EPI_ISL_8655623
EPI_ISL_8611787	EPI_ISL_8656682
EPI_ISL_8612074	EPI_ISL_8658144
EPI_ISL_8612078	EPI_ISL_8704519
EPI_ISL_8614126	EPI_ISL_8701593
EPI_ISL_8614369	EPI_ISL_8701870
EPI_ISL_8614452	EPI_ISL_8700326
EPI_ISL_8614537	EPI_ISL_8705427
EPI_ISL_8614808	EPI_ISL_8700380
EPI_ISL_8619211	EPI_ISL_8704917
EPI_ISL_8619222	EPI_ISL_8702582
EPI_ISL_8619233	EPI_ISL_8700573
EPI_ISL_8619234	EPI_ISL_8767333
EPI_ISL_8629108	EPI_ISL_8767765
EPI_ISL_8629109	EPI_ISL_8767835
EPI_ISL_8629110	EPI_ISL_8767930
EPI_ISL_8629111	EPI_ISL_8768028
EPI_ISL_8629113	EPI_ISL_8768137
EPI_ISL_8629114	EPI_ISL_8804111
EPI_ISL_8629115	EPI_ISL_8804982
EPI_ISL_8629116	EPI_ISL_8805038
EPI_ISL_8629117	EPI_ISL_8805051
EPI_ISL_8629118	EPI_ISL_8805173
EPI_ISL_8629119	EPI_ISL_8804606
EPI_ISL_8629121	EPI_ISL_8804718
EPI_ISL_8629123	EPI_ISL_8805519
EPI_ISL_8629124	EPI_ISL_8805869
EPI_ISL_8629125	EPI_ISL_8806240
EPI_ISL_8629127	EPI_ISL_8807919
EPI_ISL_8629128	EPI_ISL_8807802
EPI_ISL_8629129	EPI_ISL_8807935
EPI_ISL_8629130	EPI_ISL_8807742
EPI_ISL_8629131	EPI_ISL_8832012
EPI_ISL_8629132	EPI_ISL_8831847
EPI_ISL_8629133	EPI_ISL_8831870
EPI_ISL_8629134	EPI_ISL_8831936
EPI_ISL_8629135	EPI_ISL_8831929
EPI_ISL_8629136	EPI_ISL_8831935
EPI_ISL_8629137	EPI_ISL_8832398
EPI_ISL_8629139	EPI_ISL_8832389
EPI_ISL_8629140	EPI_ISL_8707456
EPI_ISL_8629141	EPI_ISL_8707690
EPI_ISL_8629144	EPI_ISL_8707365
EPI_ISL_8629145	EPI_ISL_8834019
EPI_ISL_8629147	EPI_ISL_8832444
EPI_ISL_8629148	EPI_ISL_8832487
EPI_ISL_8629149	EPI_ISL_8832576
EPI_ISL_8629152	EPI_ISL_8832545
EPI_ISL_8629153	EPI_ISL_8832676
EPI_ISL_8629156	EPI_ISL_8832754
EPI_ISL_8629157	EPI_ISL_8832800
EPI_ISL_8629158	EPI_ISL_8833130
EPI_ISL_8629159	EPI_ISL_8833135
EPI_ISL_8629160	EPI_ISL_8833221
EPI_ISL_8629161	EPI_ISL_8833326
EPI_ISL_8629163	EPI_ISL_8833198
EPI_ISL_8629164	EPI_ISL_8833382
EPI_ISL_8629165	EPI_ISL_8833451
EPI_ISL_8629166	EPI_ISL_8833534
EPI_ISL_8629167	EPI_ISL_8833618
EPI_ISL_8629168	EPI_ISL_8833613
EPI_ISL_8629169	EPI_ISL_8833774
EPI_ISL_8629173	EPI_ISL_8833758
EPI_ISL_8629228	EPI_ISL_8833846
EPI_ISL_8629230	EPI_ISL_8833823
EPI_ISL_8629232	EPI_ISL_8833900
EPI_ISL_8629233	EPI_ISL_8834248
EPI_ISL_8629234	EPI_ISL_8834688
EPI_ISL_8629236	EPI_ISL_8834783
EPI_ISL_8629238	EPI_ISL_8834938
EPI_ISL_8629248	EPI_ISL_8835231
EPI_ISL_8629249	EPI_ISL_8835163
EPI_ISL_8629250	EPI_ISL_8835072
EPI_ISL_8629254	EPI_ISL_8885559
EPI_ISL_8629256	EPI_ISL_8885702
EPI_ISL_8629260	EPI_ISL_8886528
EPI_ISL_8629261	EPI_ISL_8886770
EPI_ISL_8629263	EPI_ISL_8886873
EPI_ISL_8629265	EPI_ISL_8887016
EPI_ISL_8629266	EPI_ISL_8887102
EPI_ISL_8629267	EPI_ISL_8887245
EPI_ISL_8629268	EPI_ISL_8886685
EPI_ISL_8629269	EPI_ISL_8887163
EPI_ISL_8629270	EPI_ISL_8887441
EPI_ISL_8629272	EPI_ISL_8886475
EPI_ISL_8629273	EPI_ISL_8887284
EPI_ISL_8650133	EPI_ISL_8887564
EPI_ISL_8655623	EPI_ISL_8887527
EPI_ISL_8656682	EPI_ISL_8887518
EPI_ISL_8658144	EPI_ISL_8887829
EPI_ISL_8662043	EPI_ISL_8887806
EPI_ISL_8670505	EPI_ISL_8885769
EPI_ISL_8671355	EPI_ISL_8921543
EPI_ISL_8672018	EPI_ISL_8921599
EPI_ISL_8685512	EPI_ISL_8922015
EPI_ISL_8691409	EPI_ISL_8922855
EPI_ISL_8700326	EPI_ISL_8923303
EPI_ISL_8700380	EPI_ISL_8923345
EPI_ISL_8700573	EPI_ISL_8923165
EPI_ISL_8701593	EPI_ISL_8923195
EPI_ISL_8701870	EPI_ISL_8922956
EPI_ISL_8702582	EPI_ISL_8927765
EPI_ISL_8704519	EPI_ISL_8928264
EPI_ISL_8704917	EPI_ISL_8926613
EPI_ISL_8705427	EPI_ISL_8927769
EPI_ISL_8707365	EPI_ISL_8927431
EPI_ISL_8707456	EPI_ISL_8927334
EPI_ISL_8707690	EPI_ISL_8925239
EPI_ISL_8718000	EPI_ISL_8923899
EPI_ISL_8718008	EPI_ISL_9006309
EPI_ISL_8718009	EPI_ISL_9006342
EPI_ISL_8718012	EPI_ISL_9006380
EPI_ISL_8718016	EPI_ISL_9007650
EPI_ISL_8718017	EPI_ISL_9007618
EPI_ISL_8718018	EPI_ISL_9009137
EPI_ISL_8718036	EPI_ISL_9007934
EPI_ISL_8718037	EPI_ISL_9007815
EPI_ISL_8718049	EPI_ISL_9007832
EPI_ISL_8718051	EPI_ISL_9007808
EPI_ISL_8729893	EPI_ISL_9007903
EPI_ISL_8750827	EPI_ISL_9009469
EPI_ISL_8750828	EPI_ISL_9008041
EPI_ISL_8750829	EPI_ISL_9009331
EPI_ISL_8750830	EPI_ISL_9009414
EPI_ISL_8750833	EPI_ISL_9009362
EPI_ISL_8750834	EPI_ISL_9009207
EPI_ISL_8750835	EPI_ISL_9009305
EPI_ISL_8750836	EPI_ISL_9009614
EPI_ISL_8750837	EPI_ISL_9009513
EPI_ISL_8750838	EPI_ISL_9009541
EPI_ISL_8750839	EPI_ISL_9009626
EPI_ISL_8750840	EPI_ISL_9009718
EPI_ISL_8750843	EPI_ISL_9009869
EPI_ISL_8750845	EPI_ISL_9009980
EPI_ISL_8750847	EPI_ISL_9010129
EPI_ISL_8750849	EPI_ISL_9010221
EPI_ISL_8750850	EPI_ISL_9010311
EPI_ISL_8750852	EPI_ISL_9010355
EPI_ISL_8750853	EPI_ISL_9010665
EPI_ISL_8750854	EPI_ISL_9010642
EPI_ISL_8750855	EPI_ISL_9010743
EPI_ISL_8750857	EPI_ISL_9063892
EPI_ISL_8750859	EPI_ISL_9063911
EPI_ISL_8750861	EPI_ISL_9065912
EPI_ISL_8750865	EPI_ISL_9066030
EPI_ISL_8751533	EPI_ISL_9065794
EPI_ISL_8754018	EPI_ISL_9065770
EPI_ISL_8767333	EPI_ISL_9065760
EPI_ISL_8767765	EPI_ISL_9066205
EPI_ISL_8767835	EPI_ISL_9065671
EPI_ISL_8767930	EPI_ISL_9065730
EPI_ISL_8768028	EPI_ISL_9066158
EPI_ISL_8768137	EPI_ISL_9066437
EPI_ISL_8769667	EPI_ISL_9066307
EPI_ISL_8782795	EPI_ISL_9066433
EPI_ISL_8782799	EPI_ISL_9066396
EPI_ISL_8795499	EPI_ISL_9066370
EPI_ISL_8795673	EPI_ISL_9065478
EPI_ISL_8800203	EPI_ISL_9066690
EPI_ISL_8801348	EPI_ISL_9066791
EPI_ISL_8801349	EPI_ISL_9066747
EPI_ISL_8801350	EPI_ISL_9067251
EPI_ISL_8801351	EPI_ISL_9066890
EPI_ISL_8801352	EPI_ISL_9066883
EPI_ISL_8801353	EPI_ISL_9066987
EPI_ISL_8801355	EPI_ISL_9066976
EPI_ISL_8801356	EPI_ISL_9066906
EPI_ISL_8801357	EPI_ISL_9065047
EPI_ISL_8801358	EPI_ISL_9065147
EPI_ISL_8801359	EPI_ISL_9067051
EPI_ISL_8801365	EPI_ISL_9067140
EPI_ISL_8801366	EPI_ISL_9067102
EPI_ISL_8801367	EPI_ISL_9067100
EPI_ISL_8801368	EPI_ISL_9064569
EPI_ISL_8801369	EPI_ISL_9064563
EPI_ISL_8801370	EPI_ISL_9067336
EPI_ISL_8801373	EPI_ISL_9067341
EPI_ISL_8804111	EPI_ISL_9011422
EPI_ISL_8804606	EPI_ISL_9011628
EPI_ISL_8804718	EPI_ISL_9011818
EPI_ISL_8804982	EPI_ISL_9011942
EPI_ISL_8805038	EPI_ISL_9067858
EPI_ISL_8805051	EPI_ISL_9067824
EPI_ISL_8805173	EPI_ISL_9067761
EPI_ISL_8805519	EPI_ISL_9064726
EPI_ISL_8805869	EPI_ISL_9064678
EPI_ISL_8806240	EPI_ISL_9064296
EPI_ISL_8807742	EPI_ISL_9064386
EPI_ISL_8807802	EPI_ISL_9064355
EPI_ISL_8807919	EPI_ISL_9064478
EPI_ISL_8807935	EPI_ISL_9063861
EPI_ISL_8809757	EPI_ISL_9063726
EPI_ISL_8818108	EPI_ISL_9063350
EPI_ISL_8825870	EPI_ISL_9063651
EPI_ISL_8828165	EPI_ISL_9063329
EPI_ISL_8830460	EPI_ISL_9067907
EPI_ISL_8831847	EPI_ISL_9067937
EPI_ISL_8831870	EPI_ISL_9067973
EPI_ISL_8831929	EPI_ISL_9068328
EPI_ISL_8831935	EPI_ISL_9068509
EPI_ISL_8831936	EPI_ISL_9068570
EPI_ISL_8832012	EPI_ISL_9068641
EPI_ISL_8832389	EPI_ISL_9068656
EPI_ISL_8832398	EPI_ISL_9068833
EPI_ISL_8832444	EPI_ISL_9068839
EPI_ISL_8832487	EPI_ISL_9068875
EPI_ISL_8832545	EPI_ISL_9068927
EPI_ISL_8832576	EPI_ISL_9069220
EPI_ISL_8832676	EPI_ISL_9069370
EPI_ISL_8832754	EPI_ISL_9069403
EPI_ISL_8832800	EPI_ISL_9069412
EPI_ISL_8833130	EPI_ISL_9069442
EPI_ISL_8833135	EPI_ISL_9069614
EPI_ISL_8833198	EPI_ISL_9069776
EPI_ISL_8833221	EPI_ISL_9069825
EPI_ISL_8833326	EPI_ISL_9069863
EPI_ISL_8833382	EPI_ISL_9070105
EPI_ISL_8833451	EPI_ISL_9070179
EPI_ISL_8833534	EPI_ISL_9070322
EPI_ISL_8833613	EPI_ISL_9070413
EPI_ISL_8833618	EPI_ISL_9070676
EPI_ISL_8833758	EPI_ISL_9070677
EPI_ISL_8833774	EPI_ISL_9070943
EPI_ISL_8833823	EPI_ISL_9119610
EPI_ISL_8833846	EPI_ISL_9119754
EPI_ISL_8833900	EPI_ISL_9119817
EPI_ISL_8834019	EPI_ISL_9120002
EPI_ISL_8834248	EPI_ISL_9119881
EPI_ISL_8834688	EPI_ISL_9119700
EPI_ISL_8834783	EPI_ISL_9119818
EPI_ISL_8834938	EPI_ISL_9119771
EPI_ISL_8835072	EPI_ISL_9119994
EPI_ISL_8835163	EPI_ISL_9119960
EPI_ISL_8835231	EPI_ISL_9119842
EPI_ISL_8841176	EPI_ISL_9120028
EPI_ISL_8841177	EPI_ISL_9119850
EPI_ISL_8841178	EPI_ISL_9120020
EPI_ISL_8841191	EPI_ISL_9119639
EPI_ISL_8841193	EPI_ISL_9120127
EPI_ISL_8841227	EPI_ISL_9120620
EPI_ISL_8841237	EPI_ISL_9121371
EPI_ISL_8841258	EPI_ISL_9120179
EPI_ISL_8848580	EPI_ISL_9120231
EPI_ISL_8848581	EPI_ISL_9120159
EPI_ISL_8848582	EPI_ISL_9122067
EPI_ISL_8848797	EPI_ISL_9123147
EPI_ISL_8868207	EPI_ISL_9122947
EPI_ISL_8873222	EPI_ISL_9122148
EPI_ISL_8873234	EPI_ISL_9121875
EPI_ISL_8873236	EPI_ISL_9121874
EPI_ISL_8873241	EPI_ISL_9121785
EPI_ISL_8873243	EPI_ISL_9121442
EPI_ISL_8885559	EPI_ISL_9121423
EPI_ISL_8885702	EPI_ISL_9121251
EPI_ISL_8885769	EPI_ISL_9121486
EPI_ISL_8886475	EPI_ISL_9121466
EPI_ISL_8886528	EPI_ISL_9121203
EPI_ISL_8886685	EPI_ISL_9121375
EPI_ISL_8886770	EPI_ISL_9121043
EPI_ISL_8886873	EPI_ISL_9121028
EPI_ISL_8887016	EPI_ISL_9121106
EPI_ISL_8887102	EPI_ISL_9120514
EPI_ISL_8887163	EPI_ISL_9120238
EPI_ISL_8887245	EPI_ISL_9123166
EPI_ISL_8887284	EPI_ISL_9124058
EPI_ISL_8887441	EPI_ISL_9123346
EPI_ISL_8887518	EPI_ISL_9124279
EPI_ISL_8887527	EPI_ISL_9123182
EPI_ISL_8887564	EPI_ISL_9125318
EPI_ISL_8887806	EPI_ISL_9126284
EPI_ISL_8887829	EPI_ISL_9125430
EPI_ISL_8919721	EPI_ISL_9125361
EPI_ISL_8920041	EPI_ISL_9127562
EPI_ISL_8920070	EPI_ISL_9127820
EPI_ISL_8920071	EPI_ISL_9128157
EPI_ISL_8920072	EPI_ISL_9127873
EPI_ISL_8920120	EPI_ISL_9128074
EPI_ISL_8921543	EPI_ISL_9129040
EPI_ISL_8921599	EPI_ISL_9128679
EPI_ISL_8922015	EPI_ISL_9131453
EPI_ISL_8922855	EPI_ISL_9128382
EPI_ISL_8922956	EPI_ISL_9126829
EPI_ISL_8923165	EPI_ISL_9131414
EPI_ISL_8923195	EPI_ISL_9123563
EPI_ISL_8923303	EPI_ISL_9128113
EPI_ISL_8923345	EPI_ISL_9127700
EPI_ISL_8923899	EPI_ISL_9127706
EPI_ISL_8925239	EPI_ISL_9127526
EPI_ISL_8926613	EPI_ISL_9125526
EPI_ISL_8927334	EPI_ISL_9125326
EPI_ISL_8927431	EPI_ISL_9125478
EPI_ISL_8927765	EPI_ISL_9124039
EPI_ISL_8927769	EPI_ISL_9124587
EPI_ISL_8928264	EPI_ISL_9124240
EPI_ISL_8929209	EPI_ISL_9124517
EPI_ISL_8929225	EPI_ISL_9124129
EPI_ISL_8929502	EPI_ISL_9124022
EPI_ISL_8942039	EPI_ISL_9124019
EPI_ISL_8943096	EPI_ISL_9124003
EPI_ISL_8946339	EPI_ISL_9123486
EPI_ISL_8950784	EPI_ISL_9123500
EPI_ISL_8953801	EPI_ISL_9123313
EPI_ISL_8986746	EPI_ISL_9131632
EPI_ISL_9003897	EPI_ISL_9134228
EPI_ISL_9003903	EPI_ISL_9162374
EPI_ISL_9003914	EPI_ISL_9162360
EPI_ISL_9003915	EPI_ISL_9162427
EPI_ISL_9006309	EPI_ISL_9162458
EPI_ISL_9006342	EPI_ISL_9162667
EPI_ISL_9006380	EPI_ISL_9162587
EPI_ISL_9007618	EPI_ISL_9162544
EPI_ISL_9007650	EPI_ISL_9162552
EPI_ISL_9007808	EPI_ISL_9162507
EPI_ISL_9007815	EPI_ISL_9162798
EPI_ISL_9007832	EPI_ISL_9162432
EPI_ISL_9007903	EPI_ISL_9162867
EPI_ISL_9007934	EPI_ISL_9162871
EPI_ISL_9008041	EPI_ISL_9162981
EPI_ISL_9009137	EPI_ISL_9163003
EPI_ISL_9009207	EPI_ISL_9163006
EPI_ISL_9009305	EPI_ISL_9162929
EPI_ISL_9009331	EPI_ISL_9163102
EPI_ISL_9009362	EPI_ISL_9163106
EPI_ISL_9009414	EPI_ISL_9163258
EPI_ISL_9009469	EPI_ISL_9163446
EPI_ISL_9009513	EPI_ISL_9163412
EPI_ISL_9009541	EPI_ISL_9163610
EPI_ISL_9009614	EPI_ISL_9163667
EPI_ISL_9009626	EPI_ISL_9163684
EPI_ISL_9009718	EPI_ISL_9163735
EPI_ISL_9009869	EPI_ISL_9163743
EPI_ISL_9009980	EPI_ISL_9163819
EPI_ISL_9010129	EPI_ISL_9164420
EPI_ISL_9010221	EPI_ISL_9164501
EPI_ISL_9010311	EPI_ISL_9164512
EPI_ISL_9010355	EPI_ISL_9164347
EPI_ISL_9010642	EPI_ISL_9164171
EPI_ISL_9010665	EPI_ISL_9164180
EPI_ISL_9010743	EPI_ISL_9164464
EPI_ISL_9011265	EPI_ISL_9164787
EPI_ISL_9011298	EPI_ISL_9164745
EPI_ISL_9011422	EPI_ISL_9164814
EPI_ISL_9011628	EPI_ISL_9164961
EPI_ISL_9011818	EPI_ISL_9164629
EPI_ISL_9011942	EPI_ISL_9165184
EPI_ISL_9012130	EPI_ISL_9165324
EPI_ISL_9016023	EPI_ISL_9165502
EPI_ISL_9016054	EPI_ISL_9165528
EPI_ISL_9019278	EPI_ISL_9165456
EPI_ISL_9030098	EPI_ISL_9165646
EPI_ISL_9030099	EPI_ISL_9165642
EPI_ISL_9030100	EPI_ISL_9165710
EPI_ISL_9030102	EPI_ISL_9165979
EPI_ISL_9030103	EPI_ISL_9165802
EPI_ISL_9030104	EPI_ISL_9166358
EPI_ISL_9030105	EPI_ISL_9166444
EPI_ISL_9034104	EPI_ISL_9166166
EPI_ISL_9049070	EPI_ISL_9166885
EPI_ISL_9049218	EPI_ISL_9166760
EPI_ISL_9049778	EPI_ISL_9166782
EPI_ISL_9063329	EPI_ISL_9167138
EPI_ISL_9063350	EPI_ISL_9167027
EPI_ISL_9063651	EPI_ISL_9167689
EPI_ISL_9063726	EPI_ISL_9167972
EPI_ISL_9063861	EPI_ISL_9168694
EPI_ISL_9063892	EPI_ISL_9169028
EPI_ISL_9063911	EPI_ISL_9168813
EPI_ISL_9064296	EPI_ISL_9169254
EPI_ISL_9064355	EPI_ISL_9168370
EPI_ISL_9064386	EPI_ISL_9169299
EPI_ISL_9064478	EPI_ISL_9169004
EPI_ISL_9064563	EPI_ISL_9168749
EPI_ISL_9064569	EPI_ISL_9169204
EPI_ISL_9064678	EPI_ISL_9168975
EPI_ISL_9064726	EPI_ISL_9168269
EPI_ISL_9065047	EPI_ISL_9168226
EPI_ISL_9065147	EPI_ISL_9168348
EPI_ISL_9065478	EPI_ISL_9168367
EPI_ISL_9065671	EPI_ISL_9168563
EPI_ISL_9065730	EPI_ISL_9168561
EPI_ISL_9065760	EPI_ISL_9168290
EPI_ISL_9065770	EPI_ISL_9167893
EPI_ISL_9065794	EPI_ISL_9167845
EPI_ISL_9065912	EPI_ISL_9167740
EPI_ISL_9066030	EPI_ISL_9167854
EPI_ISL_9066158	EPI_ISL_9167734
EPI_ISL_9066205	EPI_ISL_9167811
EPI_ISL_9066307	EPI_ISL_9168063
EPI_ISL_9066370	EPI_ISL_9168078
EPI_ISL_9066396	EPI_ISL_9167285
EPI_ISL_9066433	EPI_ISL_9167279
EPI_ISL_9066437	EPI_ISL_9167340
EPI_ISL_9066690	EPI_ISL_9166976
EPI_ISL_9066747	EPI_ISL_9166808
EPI_ISL_9066791	EPI_ISL_9236601
EPI_ISL_9066883	EPI_ISL_9236592
EPI_ISL_9066890	EPI_ISL_9236053
EPI_ISL_9066906	EPI_ISL_9236618
EPI_ISL_9066976	EPI_ISL_9236582
EPI_ISL_9066987	EPI_ISL_9236297
EPI_ISL_9067051	EPI_ISL_9236002
EPI_ISL_9067100	EPI_ISL_9237305
EPI_ISL_9067102	EPI_ISL_9236949
EPI_ISL_9067140	EPI_ISL_9236947
EPI_ISL_9067251	EPI_ISL_9237065
EPI_ISL_9067336	EPI_ISL_9239219
EPI_ISL_9067341	EPI_ISL_9239119
EPI_ISL_9067761	EPI_ISL_9239062
EPI_ISL_9067824	EPI_ISL_9239431
EPI_ISL_9067858	EPI_ISL_9239503
EPI_ISL_9067907	EPI_ISL_9239650
EPI_ISL_9067937	EPI_ISL_9239704
EPI_ISL_9067973	EPI_ISL_9239072
EPI_ISL_9068328	EPI_ISL_9240121
EPI_ISL_9068509	EPI_ISL_9239789
EPI_ISL_9068570	EPI_ISL_9239487
EPI_ISL_9068641	EPI_ISL_9239909
EPI_ISL_9068656	EPI_ISL_9241351
EPI_ISL_9068833	EPI_ISL_9241789
EPI_ISL_9068839	EPI_ISL_9241996
EPI_ISL_9068875	EPI_ISL_9242017
EPI_ISL_9068927	EPI_ISL_9242693
EPI_ISL_9069220	EPI_ISL_9242077
EPI_ISL_9069370	EPI_ISL_9242787
EPI_ISL_9069403	EPI_ISL_9242900
EPI_ISL_9069412	EPI_ISL_9242992
EPI_ISL_9069442	EPI_ISL_9242948
EPI_ISL_9069614	EPI_ISL_9243094
EPI_ISL_9069776	EPI_ISL_9242691
EPI_ISL_9069825	EPI_ISL_9242756
EPI_ISL_9069863	EPI_ISL_9242871
EPI_ISL_9070105	EPI_ISL_9243004
EPI_ISL_9070179	EPI_ISL_9243120
EPI_ISL_9070322	EPI_ISL_9243132
EPI_ISL_9070413	EPI_ISL_9243203
EPI_ISL_9070676	EPI_ISL_9243219
EPI_ISL_9070677	EPI_ISL_9242392
EPI_ISL_9070943	EPI_ISL_9242323
EPI_ISL_9073388	EPI_ISL_9241921
EPI_ISL_9080635	EPI_ISL_9241224
EPI_ISL_9083481	EPI_ISL_9241251
EPI_ISL_9085204	EPI_ISL_9239305
EPI_ISL_9085223	EPI_ISL_9238338
EPI_ISL_9087316	EPI_ISL_9237553
EPI_ISL_9089637	EPI_ISL_9237273
EPI_ISL_9092831	EPI_ISL_9237159
EPI_ISL_9092876	EPI_ISL_9237012
EPI_ISL_9103201	EPI_ISL_9239598
EPI_ISL_9105109	EPI_ISL_9238079
EPI_ISL_9105124	EPI_ISL_9236835
EPI_ISL_9112401	EPI_ISL_9236841
EPI_ISL_9112402	EPI_ISL_9236887
EPI_ISL_9112403	EPI_ISL_9236755
EPI_ISL_9112408	EPI_ISL_9236794
EPI_ISL_9112409	EPI_ISL_9236699
EPI_ISL_9112410	EPI_ISL_9268909
EPI_ISL_9112413	EPI_ISL_9268868
EPI_ISL_9112414	EPI_ISL_9269028
EPI_ISL_9112417	EPI_ISL_9269066
EPI_ISL_9112418	EPI_ISL_9269055
EPI_ISL_9112427	EPI_ISL_9269042
EPI_ISL_9112428	EPI_ISL_9270017
EPI_ISL_9112429	EPI_ISL_9270034
EPI_ISL_9112431	EPI_ISL_9269899
EPI_ISL_9112434	EPI_ISL_9269907
EPI_ISL_9112438	EPI_ISL_9269892
EPI_ISL_9112439	EPI_ISL_9269960
EPI_ISL_9112441	EPI_ISL_9269253
EPI_ISL_9112443	EPI_ISL_9269260
EPI_ISL_9112445	EPI_ISL_9269287
EPI_ISL_9112449	EPI_ISL_9269349
EPI_ISL_9112450	EPI_ISL_9269405
EPI_ISL_9112452	EPI_ISL_9269445
EPI_ISL_9112456	EPI_ISL_9269536
EPI_ISL_9112457	EPI_ISL_9269532
EPI_ISL_9112460	EPI_ISL_9269568
EPI_ISL_9112461	EPI_ISL_9269636
EPI_ISL_9112474	EPI_ISL_9269740
EPI_ISL_9112476	EPI_ISL_9269791
EPI_ISL_9112479	EPI_ISL_9269801
EPI_ISL_9112487	EPI_ISL_9270197
EPI_ISL_9114519	EPI_ISL_9270187
EPI_ISL_9119610	EPI_ISL_9270249
EPI_ISL_9119639	EPI_ISL_9270268
EPI_ISL_9119700	EPI_ISL_9270305
EPI_ISL_9119754	EPI_ISL_9270341
EPI_ISL_9119771	EPI_ISL_9270411
EPI_ISL_9119817	EPI_ISL_9270438
EPI_ISL_9119818	EPI_ISL_9270452
EPI_ISL_9119842	EPI_ISL_9270504
EPI_ISL_9119850	EPI_ISL_9270562
EPI_ISL_9119881	EPI_ISL_9270567
EPI_ISL_9119960	EPI_ISL_9270531
EPI_ISL_9119994	EPI_ISL_9270528
EPI_ISL_9120002	EPI_ISL_9270697
EPI_ISL_9120020	EPI_ISL_9270757
EPI_ISL_9120028	EPI_ISL_9270817
EPI_ISL_9120127	EPI_ISL_9270916
EPI_ISL_9120159	EPI_ISL_9270827
EPI_ISL_9120179	EPI_ISL_9270820
EPI_ISL_9120231	EPI_ISL_9270878
EPI_ISL_9120238	EPI_ISL_9270830
EPI_ISL_9120514	EPI_ISL_9270901
EPI_ISL_9120620	EPI_ISL_9270993
EPI_ISL_9121028	EPI_ISL_9270919
EPI_ISL_9121043	EPI_ISL_9270968
EPI_ISL_9121106	EPI_ISL_9271036
EPI_ISL_9121203	EPI_ISL_9271052
EPI_ISL_9121251	EPI_ISL_9271066
EPI_ISL_9121371	EPI_ISL_9271160
EPI_ISL_9121375	EPI_ISL_9271210
EPI_ISL_9121423	EPI_ISL_9271263
EPI_ISL_9121442	EPI_ISL_9271313
EPI_ISL_9121466	EPI_ISL_9271318
EPI_ISL_9121486	EPI_ISL_9271375
EPI_ISL_9121785	EPI_ISL_9271496
EPI_ISL_9121874	EPI_ISL_9271608
EPI_ISL_9121875	EPI_ISL_9271609
EPI_ISL_9122067	EPI_ISL_9271623
EPI_ISL_9122148	EPI_ISL_9364848
EPI_ISL_9122947	EPI_ISL_9362287
EPI_ISL_9123147	EPI_ISL_9365197
EPI_ISL_9123166	EPI_ISL_9365190
EPI_ISL_9123182	EPI_ISL_9364394
EPI_ISL_9123313	EPI_ISL_9364465
EPI_ISL_9123346	EPI_ISL_9360229
EPI_ISL_9123486	EPI_ISL_9364368
EPI_ISL_9123500	EPI_ISL_9364044
EPI_ISL_9123563	EPI_ISL_9364123
EPI_ISL_9124003	EPI_ISL_9363900
EPI_ISL_9124019	EPI_ISL_9360219
EPI_ISL_9124022	EPI_ISL_9362890
EPI_ISL_9124039	EPI_ISL_9362476
EPI_ISL_9124058	EPI_ISL_9362056
EPI_ISL_9124129	EPI_ISL_9360354
EPI_ISL_9124240	EPI_ISL_9360544
EPI_ISL_9124279	EPI_ISL_9359290
EPI_ISL_9124517	EPI_ISL_9359230
EPI_ISL_9124587	EPI_ISL_9359359
EPI_ISL_9125318	EPI_ISL_9359215
EPI_ISL_9125326	EPI_ISL_9359092
EPI_ISL_9125361	EPI_ISL_9358850
EPI_ISL_9125430	EPI_ISL_9358692
EPI_ISL_9125478	EPI_ISL_9358496
EPI_ISL_9125526	EPI_ISL_9358306
EPI_ISL_9126284	EPI_ISL_9358069
EPI_ISL_9126829	EPI_ISL_9359111
EPI_ISL_9127526	EPI_ISL_9359199
EPI_ISL_9127562	EPI_ISL_9360015
EPI_ISL_9127700	EPI_ISL_9360197
EPI_ISL_9127706	EPI_ISL_9360238
EPI_ISL_9127820	EPI_ISL_9360165
EPI_ISL_9127873	EPI_ISL_9360651
EPI_ISL_9128074	EPI_ISL_9363576
EPI_ISL_9128113	EPI_ISL_9363250
EPI_ISL_9128157	EPI_ISL_9364867
EPI_ISL_9128382	EPI_ISL_9363563
EPI_ISL_9128679	EPI_ISL_9363436
EPI_ISL_9129040	EPI_ISL_9363387
EPI_ISL_9129404	EPI_ISL_9367111
EPI_ISL_9131414	EPI_ISL_9365423
EPI_ISL_9131453	EPI_ISL_9368084
EPI_ISL_9131632	EPI_ISL_9367414
EPI_ISL_9132710	EPI_ISL_9367219
EPI_ISL_9134228	EPI_ISL_9367340
EPI_ISL_9150547	EPI_ISL_9366065
EPI_ISL_9150551	EPI_ISL_9365916
EPI_ISL_9162360	EPI_ISL_9365549
EPI_ISL_9162374	EPI_ISL_9365585
EPI_ISL_9162427	EPI_ISL_9365560
EPI_ISL_9162432	EPI_ISL_9409480
EPI_ISL_9162458	EPI_ISL_9410465
EPI_ISL_9162507	EPI_ISL_9409131
EPI_ISL_9162544	EPI_ISL_9410442
EPI_ISL_9162552	EPI_ISL_9409376
EPI_ISL_9162587	EPI_ISL_9410333
EPI_ISL_9162667	EPI_ISL_9410431
EPI_ISL_9162798	EPI_ISL_9410256
EPI_ISL_9162867	EPI_ISL_9410201
EPI_ISL_9162871	EPI_ISL_9410348
EPI_ISL_9162929	EPI_ISL_9410178
EPI_ISL_9162981	EPI_ISL_9411335
EPI_ISL_9163003	EPI_ISL_9411210
EPI_ISL_9163006	EPI_ISL_9411336
EPI_ISL_9163102	EPI_ISL_9411068
EPI_ISL_9163106	EPI_ISL_9411052
EPI_ISL_9163258	EPI_ISL_9411048
EPI_ISL_9163412	EPI_ISL_9411890
EPI_ISL_9163446	EPI_ISL_9411760
EPI_ISL_9163610	EPI_ISL_9411632
EPI_ISL_9163667	EPI_ISL_9410271
EPI_ISL_9163684	EPI_ISL_9411453
EPI_ISL_9163735	EPI_ISL_9411487
EPI_ISL_9163743	EPI_ISL_9410373
EPI_ISL_9163819	EPI_ISL_9410372
EPI_ISL_9164068	EPI_ISL_9410351
EPI_ISL_9164171	EPI_ISL_9410401
EPI_ISL_9164180	EPI_ISL_9410195
EPI_ISL_9164347	EPI_ISL_9410592
EPI_ISL_9164420	EPI_ISL_9410700
EPI_ISL_9164464	EPI_ISL_9409675
EPI_ISL_9164501	EPI_ISL_9410010
EPI_ISL_9164512	EPI_ISL_9410076
EPI_ISL_9164629	EPI_ISL_9409116
EPI_ISL_9164745	EPI_ISL_9409118
EPI_ISL_9164787	EPI_ISL_9409159
EPI_ISL_9164814	EPI_ISL_9409613
EPI_ISL_9164961	EPI_ISL_9409993
EPI_ISL_9165184	EPI_ISL_9409583
EPI_ISL_9165324	EPI_ISL_9409579
EPI_ISL_9165456	EPI_ISL_9409499
EPI_ISL_9165502	EPI_ISL_9409542
EPI_ISL_9165528	EPI_ISL_9408785
EPI_ISL_9165642	EPI_ISL_9365682
EPI_ISL_9165646	EPI_ISL_9367142
EPI_ISL_9165710	EPI_ISL_9367160
EPI_ISL_9165802	EPI_ISL_9367305
EPI_ISL_9165979	EPI_ISL_9365606
EPI_ISL_9166166	EPI_ISL_9368035
EPI_ISL_9166358	EPI_ISL_9367428
EPI_ISL_9166444	EPI_ISL_9367931
EPI_ISL_9166760	EPI_ISL_9412748
EPI_ISL_9166782	EPI_ISL_9412608
EPI_ISL_9166808	EPI_ISL_9412516
EPI_ISL_9166885	EPI_ISL_9448734
EPI_ISL_9166976	EPI_ISL_9450065
EPI_ISL_9167027	EPI_ISL_9450568
EPI_ISL_9167138	EPI_ISL_9450645
EPI_ISL_9167279	EPI_ISL_9450420
EPI_ISL_9167285	EPI_ISL_9450998
EPI_ISL_9167340	EPI_ISL_9450703
EPI_ISL_9167689	EPI_ISL_9450748
EPI_ISL_9167734	EPI_ISL_9450872
EPI_ISL_9167740	EPI_ISL_9451715
EPI_ISL_9167811	EPI_ISL_9450898
EPI_ISL_9167845	EPI_ISL_9450060
EPI_ISL_9167854	EPI_ISL_9450017
EPI_ISL_9167893	EPI_ISL_9450025
EPI_ISL_9167972	EPI_ISL_9450921
EPI_ISL_9168063	EPI_ISL_9451877
EPI_ISL_9168078	EPI_ISL_9451061
EPI_ISL_9168226	EPI_ISL_9451052
EPI_ISL_9168269	EPI_ISL_9447602
EPI_ISL_9168290	EPI_ISL_9452264
EPI_ISL_9168348	EPI_ISL_9451723
EPI_ISL_9168367	EPI_ISL_9451584
EPI_ISL_9168370	EPI_ISL_9451515
EPI_ISL_9168561	EPI_ISL_9451605
EPI_ISL_9168563	EPI_ISL_9451494
EPI_ISL_9168694	EPI_ISL_9450591
EPI_ISL_9168749	EPI_ISL_9451139
EPI_ISL_9168813	EPI_ISL_9449946
EPI_ISL_9168975	EPI_ISL_9449832
EPI_ISL_9169004	EPI_ISL_9449494
EPI_ISL_9169028	EPI_ISL_9449466
EPI_ISL_9169204	EPI_ISL_9449529
EPI_ISL_9169254	EPI_ISL_9449289
EPI_ISL_9169299	EPI_ISL_9449060
EPI_ISL_9175946	EPI_ISL_9448665
EPI_ISL_9176028	EPI_ISL_9448502
EPI_ISL_9177653	EPI_ISL_9447860
EPI_ISL_9196278	EPI_ISL_9447002
EPI_ISL_9201946	EPI_ISL_9446890
EPI_ISL_9201956	EPI_ISL_9446900
EPI_ISL_9205301	EPI_ISL_9452430
EPI_ISL_9218276	EPI_ISL_9453440
EPI_ISL_9227188	EPI_ISL_9453825
EPI_ISL_9227214	EPI_ISL_9454099
EPI_ISL_9227218	EPI_ISL_9454175
EPI_ISL_9227221	EPI_ISL_9454169
EPI_ISL_9227259	EPI_ISL_9454350
EPI_ISL_9227746	EPI_ISL_9455306
EPI_ISL_9227774	EPI_ISL_9454823
EPI_ISL_9230811	EPI_ISL_9455601
EPI_ISL_9232037	EPI_ISL_9455267
EPI_ISL_9233793	EPI_ISL_9455062
EPI_ISL_9236002	EPI_ISL_9453654
EPI_ISL_9236053	EPI_ISL_9453674
EPI_ISL_9236297	EPI_ISL_9453586
EPI_ISL_9236582	EPI_ISL_9453039
EPI_ISL_9236592	EPI_ISL_9452764
EPI_ISL_9236601	EPI_ISL_9452970
EPI_ISL_9236618	EPI_ISL_9453862
EPI_ISL_9236699	EPI_ISL_9453830
EPI_ISL_9236755	EPI_ISL_9453197
EPI_ISL_9236794	EPI_ISL_9453467
EPI_ISL_9236835	EPI_ISL_9453118
EPI_ISL_9236841	EPI_ISL_9453090
EPI_ISL_9236887	EPI_ISL_9452314
EPI_ISL_9236947	EPI_ISL_9495311
EPI_ISL_9236949	EPI_ISL_9496436
EPI_ISL_9237012	EPI_ISL_9495809
EPI_ISL_9237065	EPI_ISL_9495603
EPI_ISL_9237159	EPI_ISL_9495491
EPI_ISL_9237273	EPI_ISL_9495911
EPI_ISL_9237305	EPI_ISL_9495916
EPI_ISL_9237553	EPI_ISL_9495895
EPI_ISL_9238079	EPI_ISL_9495891
EPI_ISL_9238338	EPI_ISL_9495988
EPI_ISL_9239062	EPI_ISL_9495866
EPI_ISL_9239072	EPI_ISL_9495876
EPI_ISL_9239119	EPI_ISL_9495877
EPI_ISL_9239219	EPI_ISL_9496004
EPI_ISL_9239305	EPI_ISL_9495569
EPI_ISL_9239431	EPI_ISL_9495664
EPI_ISL_9239487	EPI_ISL_9495469
EPI_ISL_9239503	EPI_ISL_9495359
EPI_ISL_9239598	EPI_ISL_9499408
EPI_ISL_9239650	EPI_ISL_9499871
EPI_ISL_9239704	EPI_ISL_9500761
EPI_ISL_9239789	EPI_ISL_9501237
EPI_ISL_9239909	EPI_ISL_9504118
EPI_ISL_9240121	EPI_ISL_9504480
EPI_ISL_9241224	EPI_ISL_9500516
EPI_ISL_9241251	EPI_ISL_9505130
EPI_ISL_9241351	EPI_ISL_9504516
EPI_ISL_9241789	EPI_ISL_9503361
EPI_ISL_9241921	EPI_ISL_9502984
EPI_ISL_9241996	EPI_ISL_9501147
EPI_ISL_9242017	EPI_ISL_9499582
EPI_ISL_9242077	EPI_ISL_9499165
EPI_ISL_9242323	EPI_ISL_9499390
EPI_ISL_9242392	EPI_ISL_9504991
EPI_ISL_9242509	EPI_ISL_9505107
EPI_ISL_9242691	EPI_ISL_9504432
EPI_ISL_9242693	EPI_ISL_9504067
EPI_ISL_9242756	EPI_ISL_9504286
EPI_ISL_9242787	EPI_ISL_9503267
EPI_ISL_9242871	EPI_ISL_9503189
EPI_ISL_9242900	EPI_ISL_9503154
EPI_ISL_9242948	EPI_ISL_9503045
EPI_ISL_9242992	EPI_ISL_9502721
EPI_ISL_9243004	EPI_ISL_9502647
EPI_ISL_9243094	EPI_ISL_9502155
EPI_ISL_9243120	EPI_ISL_9502147
EPI_ISL_9243132	EPI_ISL_9502165
EPI_ISL_9243203	EPI_ISL_9500531
EPI_ISL_9243219	EPI_ISL_9500551
EPI_ISL_9246983	EPI_ISL_9500492
EPI_ISL_9249877	EPI_ISL_9500434
EPI_ISL_9256822	EPI_ISL_9500461
EPI_ISL_9257628	EPI_ISL_9500469
EPI_ISL_9263791	EPI_ISL_9499771
EPI_ISL_9268868	EPI_ISL_9499642
EPI_ISL_9268909	EPI_ISL_9499398
EPI_ISL_9269028	EPI_ISL_9498979
EPI_ISL_9269042	EPI_ISL_9498834
EPI_ISL_9269055	EPI_ISL_9498920
EPI_ISL_9269066	EPI_ISL_9499092
EPI_ISL_9269253	EPI_ISL_9498616
EPI_ISL_9269260	EPI_ISL_9498624
EPI_ISL_9269287	EPI_ISL_9498404
EPI_ISL_9269349	EPI_ISL_9505348
EPI_ISL_9269405	EPI_ISL_9505915
EPI_ISL_9269445	EPI_ISL_9505811
EPI_ISL_9269532	EPI_ISL_9505569
EPI_ISL_9269536	EPI_ISL_9506027
EPI_ISL_9269568	EPI_ISL_9505305
EPI_ISL_9269636	EPI_ISL_9505234
EPI_ISL_9269740	EPI_ISL_9505635
EPI_ISL_9269791	EPI_ISL_9505516
EPI_ISL_9269801	EPI_ISL_9505455
EPI_ISL_9269892	EPI_ISL_9563037
EPI_ISL_9269899	EPI_ISL_9563111
EPI_ISL_9269907	EPI_ISL_9563270
EPI_ISL_9269960	EPI_ISL_9563287
EPI_ISL_9270017	EPI_ISL_9563502
EPI_ISL_9270034	EPI_ISL_9563485
EPI_ISL_9270187	EPI_ISL_9563608
EPI_ISL_9270197	EPI_ISL_9564149
EPI_ISL_9270249	EPI_ISL_9564029
EPI_ISL_9270268	EPI_ISL_9564257
EPI_ISL_9270305	EPI_ISL_9564412
EPI_ISL_9270341	EPI_ISL_9564590
EPI_ISL_9270411	EPI_ISL_9564474
EPI_ISL_9270438	EPI_ISL_9564569
EPI_ISL_9270452	EPI_ISL_9564613
EPI_ISL_9270504	EPI_ISL_9564618
EPI_ISL_9270528	EPI_ISL_9564721
EPI_ISL_9270531	EPI_ISL_9564710
EPI_ISL_9270562	EPI_ISL_9564943
EPI_ISL_9270567	EPI_ISL_9564933
EPI_ISL_9270697	EPI_ISL_9565048
EPI_ISL_9270757	EPI_ISL_9565407
EPI_ISL_9270817	EPI_ISL_9565734
EPI_ISL_9270820	EPI_ISL_9565628
EPI_ISL_9270827	EPI_ISL_9565624
EPI_ISL_9270830	EPI_ISL_9565955
EPI_ISL_9270878	EPI_ISL_9565948
EPI_ISL_9270901	EPI_ISL_9566536
EPI_ISL_9270916	EPI_ISL_9566565
EPI_ISL_9270919	EPI_ISL_9566773
EPI_ISL_9270968	EPI_ISL_9566748
EPI_ISL_9270993	EPI_ISL_9566613
EPI_ISL_9271036	EPI_ISL_9566914
EPI_ISL_9271052	EPI_ISL_9566984
EPI_ISL_9271066	EPI_ISL_9566884
EPI_ISL_9271160	EPI_ISL_9566908
EPI_ISL_9271210	EPI_ISL_9567079
EPI_ISL_9271263	EPI_ISL_9567249
EPI_ISL_9271313	EPI_ISL_9567737
EPI_ISL_9271318	EPI_ISL_9567738
EPI_ISL_9271375	EPI_ISL_9567913
EPI_ISL_9271496	EPI_ISL_9567918
EPI_ISL_9271608	EPI_ISL_9567957
EPI_ISL_9271609	EPI_ISL_9567972
EPI_ISL_9271623	EPI_ISL_9567981
EPI_ISL_9303471	EPI_ISL_9567995
EPI_ISL_9303534	EPI_ISL_9568019
EPI_ISL_9303586	EPI_ISL_9568023
EPI_ISL_9303589	EPI_ISL_9568030
EPI_ISL_9303742	EPI_ISL_9568032
EPI_ISL_9329672	EPI_ISL_9568152
EPI_ISL_9329812	EPI_ISL_9568202
EPI_ISL_9329839	EPI_ISL_9568260
EPI_ISL_9329850	EPI_ISL_9568334
EPI_ISL_9329862	EPI_ISL_9568344
EPI_ISL_9329863	EPI_ISL_9568873
EPI_ISL_9329864	EPI_ISL_9568892
EPI_ISL_9329865	EPI_ISL_9568941
EPI_ISL_9329874	EPI_ISL_9568953
EPI_ISL_9329880	EPI_ISL_9569110
EPI_ISL_9343347	EPI_ISL_9569124
EPI_ISL_9344681	EPI_ISL_9569154
EPI_ISL_9350301	EPI_ISL_9569166
EPI_ISL_9351770	EPI_ISL_9569191
EPI_ISL_9351803	EPI_ISL_9569238
EPI_ISL_9351812	EPI_ISL_9569338
EPI_ISL_9351838	EPI_ISL_9569361
EPI_ISL_9352263	EPI_ISL_9569401
EPI_ISL_9352267	EPI_ISL_9569631
EPI_ISL_9352271	EPI_ISL_9569649
EPI_ISL_9352272	EPI_ISL_9569685
EPI_ISL_9352275	EPI_ISL_9227746
EPI_ISL_9352277	EPI_ISL_9227774
EPI_ISL_9352280	EPI_ISL_9230811
EPI_ISL_9352283	EPI_ISL_9461310
EPI_ISL_9352284	EPI_ISL_9367776
EPI_ISL_9352285	EPI_ISL_9227196
EPI_ISL_9352291	EPI_ISL_9227214
EPI_ISL_9352292	EPI_ISL_9227218
EPI_ISL_9352295	EPI_ISL_9227221
EPI_ISL_9352297	EPI_ISL_9460768
EPI_ISL_9352298	EPI_ISL_9480628
EPI_ISL_9352300	EPI_ISL_9480630
EPI_ISL_9352301	EPI_ISL_9404688
EPI_ISL_9352302	EPI_ISL_8382062
EPI_ISL_9352303	EPI_ISL_9129404
EPI_ISL_9352304	EPI_ISL_9287985
EPI_ISL_9352305	EPI_ISL_9449144
EPI_ISL_9352308	EPI_ISL_9492056
EPI_ISL_9352309	EPI_ISL_9597694
EPI_ISL_9352310	EPI_ISL_9597751
EPI_ISL_9352311	EPI_ISL_9597761
EPI_ISL_9352313	EPI_ISL_9597802
EPI_ISL_9352315	EPI_ISL_9597805
EPI_ISL_9352316	EPI_ISL_9597827
EPI_ISL_9352318	EPI_ISL_9597839
EPI_ISL_9352323	EPI_ISL_9597849
EPI_ISL_9352326	EPI_ISL_9597863
EPI_ISL_9352328	EPI_ISL_9597868
EPI_ISL_9352330	EPI_ISL_9599102
EPI_ISL_9352332	EPI_ISL_9599135
EPI_ISL_9352333	EPI_ISL_9599301
EPI_ISL_9352334	EPI_ISL_9613798
EPI_ISL_9352335	EPI_ISL_9196278
EPI_ISL_9352338	EPI_ISL_9263791
EPI_ISL_9352339	EPI_ISL_9350301
EPI_ISL_9352342	EPI_ISL_9436075
EPI_ISL_9356684	EPI_ISL_9436076
EPI_ISL_9356685	EPI_ISL_9436081
EPI_ISL_9356686	EPI_ISL_9438060
EPI_ISL_9356689	EPI_ISL_9594596
EPI_ISL_9356693	EPI_ISL_9594597
EPI_ISL_9356694
EPI_ISL_9356696
EPI_ISL_9356697
EPI_ISL_9356701
EPI_ISL_9356702
EPI_ISL_9356704
EPI_ISL_9356705
EPI_ISL_9356707
EPI_ISL_9356711
EPI_ISL_9356714
EPI_ISL_9356715
EPI_ISL_9356718
EPI_ISL_9356719
EPI_ISL_9356720
EPI_ISL_9356721
EPI_ISL_9356722
EPI_ISL_9356725
EPI_ISL_9356726
EPI_ISL_9356727
EPI_ISL_9356730
EPI_ISL_9356732
EPI_ISL_9356733
EPI_ISL_9356734
EPI_ISL_9356735
EPI_ISL_9356741
EPI_ISL_9356742
EPI_ISL_9356743
EPI_ISL_9356744
EPI_ISL_9356746
EPI_ISL_9356747
EPI_ISL_9356748
EPI_ISL_9356749
EPI_ISL_9356750
EPI_ISL_9356752
EPI_ISL_9356753
EPI_ISL_9356754
EPI_ISL_9356756
EPI_ISL_9356758
EPI_ISL_9356764
EPI_ISL_9358069
EPI_ISL_9358306
EPI_ISL_9358496
EPI_ISL_9358692
EPI_ISL_9358850
EPI_ISL_9359092
EPI_ISL_9359111
EPI_ISL_9359199
EPI_ISL_9359215
EPI_ISL_9359230
EPI_ISL_9359290
EPI_ISL_9359359
EPI_ISL_9360015
EPI_ISL_9360165
EPI_ISL_9360197
EPI_ISL_9360219
EPI_ISL_9360229
EPI_ISL_9360238
EPI_ISL_9360354
EPI_ISL_9360544
EPI_ISL_9360651
EPI_ISL_9361216
EPI_ISL_9362056
EPI_ISL_9362287
EPI_ISL_9362476
EPI_ISL_9362890
EPI_ISL_9363250
EPI_ISL_9363387
EPI_ISL_9363436
EPI_ISL_9363563
EPI_ISL_9363576
EPI_ISL_9363900
EPI_ISL_9364044
EPI_ISL_9364123
EPI_ISL_9364368
EPI_ISL_9364394
EPI_ISL_9364465
EPI_ISL_9364848
EPI_ISL_9364867
EPI_ISL_9365190
EPI_ISL_9365197
EPI_ISL_9365423
EPI_ISL_9365549
EPI_ISL_9365560
EPI_ISL_9365585
EPI_ISL_9365606
EPI_ISL_9365682
EPI_ISL_9365916
EPI_ISL_9366065
EPI_ISL_9366314
EPI_ISL_9367111
EPI_ISL_9367142
EPI_ISL_9367160
EPI_ISL_9367219
EPI_ISL_9367305
EPI_ISL_9367340
EPI_ISL_9367414
EPI_ISL_9367428
EPI_ISL_9367774
EPI_ISL_9367931
EPI_ISL_9368035
EPI_ISL_9368084
EPI_ISL_9388289
EPI_ISL_9388290
EPI_ISL_9388292
EPI_ISL_9388343
EPI_ISL_9388344
EPI_ISL_9402990
EPI_ISL_9404688
EPI_ISL_9404748
EPI_ISL_9408785
EPI_ISL_9409116
EPI_ISL_9409118
EPI_ISL_9409131
EPI_ISL_9409159
EPI_ISL_9409376
EPI_ISL_9409480
EPI_ISL_9409499
EPI_ISL_9409542
EPI_ISL_9409579
EPI_ISL_9409583
EPI_ISL_9409613
EPI_ISL_9409675
EPI_ISL_9409993
EPI_ISL_9410010
EPI_ISL_9410076
EPI_ISL_9410178
EPI_ISL_9410195
EPI_ISL_9410201
EPI_ISL_9410256
EPI_ISL_9410271
EPI_ISL_9410333
EPI_ISL_9410348
EPI_ISL_9410351
EPI_ISL_9410372
EPI_ISL_9410373
EPI_ISL_9410401
EPI_ISL_9410431
EPI_ISL_9410442
EPI_ISL_9410465
EPI_ISL_9410592
EPI_ISL_9410700
EPI_ISL_9411048
EPI_ISL_9411052
EPI_ISL_9411068
EPI_ISL_9411210
EPI_ISL_9411335
EPI_ISL_9411336
EPI_ISL_9411453
EPI_ISL_9411487
EPI_ISL_9411632
EPI_ISL_9411760
EPI_ISL_9411890
EPI_ISL_9412516
EPI_ISL_9412608
EPI_ISL_9412748
EPI_ISL_9416869
EPI_ISL_9417774
EPI_ISL_9417775
EPI_ISL_9417856
EPI_ISL_9427015
EPI_ISL_9427016
EPI_ISL_9429117
EPI_ISL_9429893
EPI_ISL_9429894
EPI_ISL_9429896
EPI_ISL_9429901
EPI_ISL_9429908
EPI_ISL_9430021
EPI_ISL_9430022
EPI_ISL_9430037
EPI_ISL_9430040
EPI_ISL_9430043
EPI_ISL_9430048
EPI_ISL_9430049
EPI_ISL_9430050
EPI_ISL_9430051
EPI_ISL_9430052
EPI_ISL_9430053
EPI_ISL_9430054
EPI_ISL_9430055
EPI_ISL_9430056
EPI_ISL_9430057
EPI_ISL_9430058
EPI_ISL_9430059
EPI_ISL_9430060
EPI_ISL_9430063
EPI_ISL_9430064
EPI_ISL_9430065
EPI_ISL_9430066
EPI_ISL_9430067
EPI_ISL_9430068
EPI_ISL_9430069
EPI_ISL_9430073
EPI_ISL_9430076
EPI_ISL_9430077
EPI_ISL_9430078
EPI_ISL_9430079
EPI_ISL_9430080
EPI_ISL_9430081
EPI_ISL_9430082
EPI_ISL_9430084
EPI_ISL_9430085
EPI_ISL_9430092
EPI_ISL_9430096
EPI_ISL_9430098
EPI_ISL_9430099
EPI_ISL_9430102
EPI_ISL_9430103
EPI_ISL_9430110
EPI_ISL_9430142
EPI_ISL_9430155
EPI_ISL_9436075
EPI_ISL_9436076
EPI_ISL_9436081
EPI_ISL_9437767
EPI_ISL_9437772
EPI_ISL_9437773
EPI_ISL_9437775
EPI_ISL_9437776
EPI_ISL_9437778
EPI_ISL_9437787
EPI_ISL_9437790
EPI_ISL_9437791
EPI_ISL_9437793
EPI_ISL_9437798
EPI_ISL_9437803
EPI_ISL_9437804
EPI_ISL_9437805
EPI_ISL_9437811
EPI_ISL_9437812
EPI_ISL_9437814
EPI_ISL_9437818
EPI_ISL_9437820
EPI_ISL_9437823
EPI_ISL_9437829
EPI_ISL_9437831
EPI_ISL_9437835
EPI_ISL_9437836
EPI_ISL_9437837
EPI_ISL_9437838
EPI_ISL_9437841
EPI_ISL_9437843
EPI_ISL_9438060
EPI_ISL_9438844
EPI_ISL_9438850
EPI_ISL_9439631
EPI_ISL_9439756
EPI_ISL_9439757
EPI_ISL_9446890
EPI_ISL_9446900
EPI_ISL_9447002
EPI_ISL_9447204
EPI_ISL_9447602
EPI_ISL_9447860
EPI_ISL_9448502
EPI_ISL_9448665
EPI_ISL_9448734
EPI_ISL_9449033
EPI_ISL_9449060
EPI_ISL_9449289
EPI_ISL_9449466
EPI_ISL_9449494
EPI_ISL_9449529
EPI_ISL_9449832
EPI_ISL_9449946
EPI_ISL_9450017
EPI_ISL_9450025
EPI_ISL_9450060
EPI_ISL_9450065
EPI_ISL_9450420
EPI_ISL_9450568
EPI_ISL_9450591
EPI_ISL_9450645
EPI_ISL_9450703
EPI_ISL_9450748
EPI_ISL_9450872
EPI_ISL_9450898
EPI_ISL_9450921
EPI_ISL_9450998
EPI_ISL_9451052
EPI_ISL_9451061
EPI_ISL_9451139
EPI_ISL_9451494
EPI_ISL_9451515
EPI_ISL_9451584
EPI_ISL_9451605
EPI_ISL_9451715
EPI_ISL_9451723
EPI_ISL_9451877
EPI_ISL_9452264
EPI_ISL_9452314
EPI_ISL_9452430
EPI_ISL_9452764
EPI_ISL_9452970
EPI_ISL_9453039
EPI_ISL_9453090
EPI_ISL_9453118
EPI_ISL_9453197
EPI_ISL_9453440
EPI_ISL_9453467
EPI_ISL_9453586
EPI_ISL_9453654
EPI_ISL_9453674
EPI_ISL_9453825
EPI_ISL_9453830
EPI_ISL_9453862
EPI_ISL_9454099
EPI_ISL_9454169
EPI_ISL_9454175
EPI_ISL_9454350
EPI_ISL_9454823
EPI_ISL_9455062
EPI_ISL_9455267
EPI_ISL_9455306
EPI_ISL_9455601
EPI_ISL_9457929
EPI_ISL_9457931
EPI_ISL_9457932
EPI_ISL_9457933
EPI_ISL_9457934
EPI_ISL_9457935
EPI_ISL_9457936
EPI_ISL_9457938
EPI_ISL_9457939
EPI_ISL_9457940
EPI_ISL_9457942
EPI_ISL_9457945
EPI_ISL_9457946
EPI_ISL_9457954
EPI_ISL_9457956
EPI_ISL_9457957
EPI_ISL_9457958
EPI_ISL_9457959
EPI_ISL_9457961
EPI_ISL_9457963
EPI_ISL_9457964
EPI_ISL_9457965
EPI_ISL_9457966
EPI_ISL_9457967
EPI_ISL_9457968
EPI_ISL_9457969
EPI_ISL_9457971
EPI_ISL_9457972
EPI_ISL_9457979
EPI_ISL_9457984
EPI_ISL_9463501
EPI_ISL_9463510
EPI_ISL_9463535
EPI_ISL_9463549
EPI_ISL_9463555
EPI_ISL_9463556
EPI_ISL_9463573
EPI_ISL_9463578
EPI_ISL_9463585
EPI_ISL_9463598
EPI_ISL_9466436
EPI_ISL_9468150
EPI_ISL_9470346
EPI_ISL_9487034
EPI_ISL_9487037
EPI_ISL_9487041
EPI_ISL_9487042
EPI_ISL_9487048
EPI_ISL_9487053
EPI_ISL_9487067
EPI_ISL_9487070
EPI_ISL_9487091
EPI_ISL_9487093
EPI_ISL_9495311
EPI_ISL_9495359
EPI_ISL_9495469
EPI_ISL_9495491
EPI_ISL_9495569
EPI_ISL_9495603
EPI_ISL_9495664
EPI_ISL_9495724
EPI_ISL_9495809
EPI_ISL_9495866
EPI_ISL_9495876
EPI_ISL_9495877
EPI_ISL_9495891
EPI_ISL_9495895
EPI_ISL_9495911
EPI_ISL_9495916
EPI_ISL_9495988
EPI_ISL_9496004
EPI_ISL_9496436
EPI_ISL_9498404
EPI_ISL_9498616
EPI_ISL_9498624
EPI_ISL_9498834
EPI_ISL_9498920
EPI_ISL_9498979
EPI_ISL_9499092
EPI_ISL_9499165
EPI_ISL_9499390
EPI_ISL_9499398
EPI_ISL_9499408
EPI_ISL_9499582
EPI_ISL_9499642
EPI_ISL_9499771
EPI_ISL_9499871
EPI_ISL_9500048
EPI_ISL_9500434
EPI_ISL_9500461
EPI_ISL_9500469
EPI_ISL_9500492
EPI_ISL_9500516
EPI_ISL_9500531
EPI_ISL_9500551
EPI_ISL_9500761
EPI_ISL_9501147
EPI_ISL_9501237
EPI_ISL_9502147
EPI_ISL_9502155
EPI_ISL_9502165
EPI_ISL_9502647
EPI_ISL_9502721
EPI_ISL_9502984
EPI_ISL_9503045
EPI_ISL_9503154
EPI_ISL_9503189
EPI_ISL_9503267
EPI_ISL_9503361
EPI_ISL_9504067
EPI_ISL_9504118
EPI_ISL_9504286
EPI_ISL_9504432
EPI_ISL_9504480
EPI_ISL_9504516
EPI_ISL_9504573
EPI_ISL_9504575
EPI_ISL_9504751
EPI_ISL_9504991
EPI_ISL_9505107
EPI_ISL_9505130
EPI_ISL_9505234
EPI_ISL_9505305
EPI_ISL_9505348
EPI_ISL_9505455
EPI_ISL_9505516
EPI_ISL_9505569
EPI_ISL_9505635
EPI_ISL_9505811
EPI_ISL_9505915
EPI_ISL_9506027
EPI_ISL_9506868
EPI_ISL_9510034
EPI_ISL_9510060
EPI_ISL_9510066
EPI_ISL_9510069
EPI_ISL_9510099
EPI_ISL_9510104
EPI_ISL_9510116
EPI_ISL_9510119
EPI_ISL_9510137
EPI_ISL_9511512
EPI_ISL_9512033
EPI_ISL_9514437
EPI_ISL_9514439
EPI_ISL_9514440
EPI_ISL_9523229
EPI_ISL_9524388
EPI_ISL_9549940
EPI_ISL_9551086
EPI_ISL_9551090
EPI_ISL_9551097
EPI_ISL_9551105
EPI_ISL_9551857
EPI_ISL_9551859
EPI_ISL_9551862
EPI_ISL_9551870
EPI_ISL_9551871
EPI_ISL_9551873
EPI_ISL_9551879
EPI_ISL_9551886
EPI_ISL_9551887
EPI_ISL_9551890
EPI_ISL_9551893
EPI_ISL_9551896
EPI_ISL_9551898
EPI_ISL_9551902
EPI_ISL_9551907
EPI_ISL_9551908
EPI_ISL_9551911
EPI_ISL_9551915
EPI_ISL_9551916
EPI_ISL_9551920
EPI_ISL_9551921
EPI_ISL_9551922
EPI_ISL_9551925
EPI_ISL_9563037
EPI_ISL_9563111
EPI_ISL_9563270
EPI_ISL_9563287
EPI_ISL_9563485
EPI_ISL_9563502
EPI_ISL_9563608
EPI_ISL_9564029
EPI_ISL_9564149
EPI_ISL_9564257
EPI_ISL_9564412
EPI_ISL_9564474
EPI_ISL_9564569
EPI_ISL_9564590
EPI_ISL_9564613
EPI_ISL_9564618
EPI_ISL_9564710
EPI_ISL_9564721
EPI_ISL_9564933
EPI_ISL_9564943
EPI_ISL_9565048
EPI_ISL_9565407
EPI_ISL_9565624
EPI_ISL_9565628
EPI_ISL_9565734
EPI_ISL_9565948
EPI_ISL_9565955
EPI_ISL_9566536
EPI_ISL_9566565
EPI_ISL_9566613
EPI_ISL_9566748
EPI_ISL_9566773
EPI_ISL_9566884
EPI_ISL_9566908
EPI_ISL_9566914
EPI_ISL_9566984
EPI_ISL_9567079
EPI_ISL_9567249
EPI_ISL_9567737
EPI_ISL_9567738
EPI_ISL_9567913
EPI_ISL_9567918
EPI_ISL_9567957
EPI_ISL_9567972
EPI_ISL_9567981
EPI_ISL_9567995
EPI_ISL_9568019
EPI_ISL_9568023
EPI_ISL_9568030
EPI_ISL_9568032
EPI_ISL_9568152
EPI_ISL_9568202
EPI_ISL_9568260
EPI_ISL_9568334
EPI_ISL_9568344
EPI_ISL_9568873
EPI_ISL_9568941
EPI_ISL_9568953
EPI_ISL_9569110
EPI_ISL_9569124
EPI_ISL_9569154
EPI_ISL_9569166
EPI_ISL_9569191
EPI_ISL_9569238
EPI_ISL_9569338
EPI_ISL_9569361
EPI_ISL_9569401
EPI_ISL_9569649
EPI_ISL_9569685
EPI_ISL_9570718
EPI_ISL_9570727
EPI_ISL_9570761
EPI_ISL_9573367
EPI_ISL_9573368
EPI_ISL_9573369
EPI_ISL_9573370
EPI_ISL_9573371
EPI_ISL_9596881
EPI_ISL_9597144
EPI_ISL_9597186
EPI_ISL_9597200
EPI_ISL_9597203
EPI_ISL_9597205
EPI_ISL_9597206
EPI_ISL_9597207
EPI_ISL_9597213
EPI_ISL_9597650
EPI_ISL_9597654
EPI_ISL_9597657
EPI_ISL_9597661
EPI_ISL_9597662
EPI_ISL_9597663
EPI_ISL_9597670
EPI_ISL_9597673
EPI_ISL_9597677
EPI_ISL_9597682
EPI_ISL_9597684
EPI_ISL_9597691
EPI_ISL_9597693
EPI_ISL_9597694
EPI_ISL_9597695
EPI_ISL_9597719
EPI_ISL_9597726
EPI_ISL_9597729
EPI_ISL_9597738
EPI_ISL_9597751
EPI_ISL_9597754
EPI_ISL_9597759
EPI_ISL_9597761
EPI_ISL_9597762
EPI_ISL_9597765
EPI_ISL_9597772
EPI_ISL_9597781
EPI_ISL_9597798
EPI_ISL_9597802
EPI_ISL_9597803
EPI_ISL_9597805
EPI_ISL_9597806
EPI_ISL_9597809
EPI_ISL_9597811
EPI_ISL_9597813
EPI_ISL_9597815
EPI_ISL_9597817
EPI_ISL_9597819
EPI_ISL_9597822
EPI_ISL_9597825
EPI_ISL_9597827
EPI_ISL_9597829
EPI_ISL_9597830
EPI_ISL_9597836
EPI_ISL_9597839
EPI_ISL_9597841
EPI_ISL_9597842
EPI_ISL_9597844
EPI_ISL_9597849
EPI_ISL_9597850
EPI_ISL_9597852
EPI_ISL_9597856
EPI_ISL_9597863
EPI_ISL_9597865
EPI_ISL_9597868
EPI_ISL_9597871
EPI_ISL_9597874
EPI_ISL_9599061
EPI_ISL_9599064
EPI_ISL_9599068
EPI_ISL_9599073
EPI_ISL_9599079
EPI_ISL_9599080
EPI_ISL_9599083
EPI_ISL_9599086
EPI_ISL_9599094
EPI_ISL_9599095
EPI_ISL_9599096
EPI_ISL_9599100
EPI_ISL_9599102
EPI_ISL_9599105
EPI_ISL_9599121
EPI_ISL_9599122
EPI_ISL_9599124
EPI_ISL_9599132
EPI_ISL_9599135
EPI_ISL_9599136
EPI_ISL_9599150
EPI_ISL_9599153
EPI_ISL_9599158
EPI_ISL_9599164
EPI_ISL_9599167
EPI_ISL_9599171
EPI_ISL_9599177
EPI_ISL_9599183
EPI_ISL_9599187
EPI_ISL_9599190
EPI_ISL_9599204
EPI_ISL_9599209
EPI_ISL_9599210
EPI_ISL_9599214
EPI_ISL_9599233
EPI_ISL_9599245
EPI_ISL_9599255
EPI_ISL_9599259
EPI_ISL_9599283
EPI_ISL_9599285
EPI_ISL_9599297
EPI_ISL_9599301
EPI_ISL_9599304
EPI_ISL_9599306
EPI_ISL_9599308
EPI_ISL_9599311
EPI_ISL_9599317
EPI_ISL_9599387
EPI_ISL_9599390
EPI_ISL_9599400
EPI_ISL_9599403
EPI_ISL_9599415
EPI_ISL_9599417
EPI_ISL_9599425
EPI_ISL_9599432
EPI_ISL_9599437
EPI_ISL_9599447
EPI_ISL_9599450
EPI_ISL_9599453
EPI_ISL_9599454
EPI_ISL_9599457
EPI_ISL_9599471
EPI_ISL_9599495
EPI_ISL_9599512
EPI_ISL_9599523
EPI_ISL_9599547
EPI_ISL_9599568
EPI_ISL_9599581
EPI_ISL_9599597
EPI_ISL_9599602
EPI_ISL_9599611
EPI_ISL_9599616
EPI_ISL_9599624
EPI_ISL_9599625
EPI_ISL_9604148
EPI_ISL_9604151
EPI_ISL_9608492
EPI_ISL_9608494
EPI_ISL_9608496
EPI_ISL_9608497
EPI_ISL_9608499
EPI_ISL_9612629
EPI_ISL_9613798
EPI_ISL_9614389
EPI_ISL_7799567
EPI_ISL_8603202
EPI_ISL_9245672
EPI_ISL_8672560
EPI_ISL_9049238
EPI_ISL_8718448
EPI_ISL_9573357
EPI_ISL_9049157
EPI_ISL_8287711
EPI_ISL_9429107
EPI_ISL_8629172
EPI_ISL_7988984
EPI_ISL_8469868
EPI_ISL_9356759
EPI_ISL_9031055
