# Supplementary material for: Bayesian Molecular Dating Analyses Combined with Mutational Profiling Suggest an Independent Origin and Evolution of SARS-CoV-2 Omicron BA.1 and BA.2 Sub-Lineages
Source: Viruses. 2022 Dec 12;14(12):2764. doi: 10.3390/v14122764 (PMC9788409; doi:10.3390/v14122764)
Supplement: Supplementary file 1 [file viruses-14-02764-s001.zip › Table S3.csv]

			Breakpoint Positions
		In Alignment		In Recombinant Sequence		Relative to hCoV-19/Australia/QLD2835/2021|EPI_ISL_8132552|202							Detection Methods
Recombination Event Number	Number In .RDP File	Begin	End	Begin	End	Begin	End	Recombinant Sequence(s)	Minor Parental Sequence(s)	Major Parental Sequence(s)	RDP	GENECONV	Bootscan	Maxchi	Chimaera	SiSscan	PhylPro	LARD	3Seq
1	1~	27340	21666	27274	21616	27265	21613	^hCoV-19/env/Austria/CeMM21831/2022|EPI_ISL_9011265	hCoV-19/Turkey/HSGM-F12667/2021|EPI_ISL_8514024|20	Unknown (hCoV-19/USA/ID-IBL-787052/2022|EPI_ISL_9437805|202)	NS	NS	NS	7.70934876223202E-06	2.52056899583535E-03	NS	NS	NS	5.31217353429647E-04
1									hCoV-19/Australia/QLD2835/2021|EPI_ISL_8132552|202	Unknown(hCoV-19/Australia/NSW-SAVID-7905/2021|EPI_ISL_9003)
1									hCoV-19/Australia/NSW-SAVID-7905/2021|EPI_ISL_9003	Unknown(hCoV-19/Australia/NSW-SAVID-7892/2021|EPI_ISL_9003)
1									hCoV-19/Australia/NSW-SAVID-7892/2021|EPI_ISL_9003	Unknown(hCoV-19/England/ALDP-34745DE/2022|EPI_ISL_9439756|)
1									hCoV-19/Australia/NSW-RPAH-2164/2022|EPI_ISL_85978	Unknown(hCoV-19/England/HSLL-34ED42E/2022|EPI_ISL_9599602|)
1									hCoV-19/Belgium/UZA-UA-CV8322523410/2021|EPI_ISL_9	Unknown(hCoV-19/_India/DL-GSLLNH2/2021|EPI_ISL_8868207|202)
1									hCoV-19/Belgium/MBLG-CTMAPF20360541/2022|EPI_ISL_9	Unknown(hCoV-19/India/PB-ICMR-NIV-INSACOG-611971512/2021|E)
1									hCoV-19/Brazil/AM-FIOCRUZ-ILMD2201671/2022|EPI_ISL	Unknown(hCoV-19/India/PB-ICMR-NIV-INSACOG-616538601/2021|E)
1									hCoV-19/Brazil/AM-FIOCRUZ-ILMD2201859/2022|EPI_ISL	Unknown(hCoV-19/India/KA-SEQ_9648/2022|EPI_ISL_9510119|202)
1									hCoV-19/Costa_Rica/INC-2826-737004/2022|EPI_ISL_94	Unknown(hCoV-19/Turkey/HSGM-F12667/2021|EPI_ISL_8514024|20)
1									hCoV-19/England/LSPA-3204FE6/2022|EPI_ISL_8946339|	Unknown(hCoV-19/Turkey/HSGM-F16063/2022|EPI_ISL_8929502|20)
1									hCoV-19/England/ALDP-322DAC8/2022|EPI_ISL_8848797|	Unknown(hCoV-19/USA/ID-IBL-780701/2021|EPI_ISL_8629254|202)
1									hCoV-19/England/ALDP-323C38F/2022|EPI_ISL_8848580|	Unknown(hCoV-19/USA/ID-IBL-787800/2022|EPI_ISL_9352318|202)
1									hCoV-19/England/ALDP-323C2DD/2022|EPI_ISL_8848582|	Unknown(hCoV-19/USA/ID-IBL-787788/2022|EPI_ISL_9352309|202)
1									hCoV-19/England/ALDP-3475FB1/2022|EPI_ISL_9439757|
1									hCoV-19/England/LSPA-34E7318/2022|EPI_ISL_9599124|
1									hCoV-19/England/ALDP-3476141/2022|EPI_ISL_9439631|
1									hCoV-19/England/HSLL-34ED42E/2022|EPI_ISL_9599602|
1									hCoV-19/England/MILK-34EB262/2022|EPI_ISL_9597836|
1									hCoV-19/England/LSPA-34F846C/2022|EPI_ISL_9597691|
1									hCoV-19/England/ALDP-34F8790/2022|EPI_ISL_9597693|
1									hCoV-19/England/NEWC-34FA0EE/2022|EPI_ISL_9597662|
1									hCoV-19/France/IDF-IPP00159/2022|EPI_ISL_9016023|2
1									hCoV-19/France/HDF-IPP01124/2022|EPI_ISL_9388343|2
1									hCoV-19/France/HDF-IPP02470/2022|EPI_ISL_9089637|2
1									hCoV-19/France/IDF-IPP03795/2022|EPI_ISL_9388344|2
1									hCoV-19/India/PB-ICMR-NIV-INSACOG-611973389/2021|E
1									hCoV-19/India/KA-SEQ_9648/2022|EPI_ISL_9510119|202
1									hCoV-19/Italy/CAM-90390298042/2022|EPI_ISL_9367774
1									hCoV-19/Japan/TKYnat0014/2022|EPI_ISL_8919721|2022
1									hCoV-19/Japan/TKYnat0033/2022|EPI_ISL_8986746|2022
1									hCoV-19/Japan/IC-3254/2022|EPI_ISL_8920072|2022-01
1									hCoV-19/Japan/IC-3302/2022|EPI_ISL_8920120|2022-01
1									hCoV-19/Japan/RIMD04857/2022|EPI_ISL_9438844|2022-
1									hCoV-19/Japan/IC-3750/2022|EPI_ISL_9303589|2022-01
1									hCoV-19/Japan/RIMD04863/2022|EPI_ISL_9438850|2022-
1									hCoV-19/Malaysia/UNIMAS-GHML834/2022|EPI_ISL_96084
1									hCoV-19/Netherlands/ZH-RIVM-81829/2022|EPI_ISL_908
1									hCoV-19/Netherlands/ZH-RIVM-82111/2022|EPI_ISL_908
1									hCoV-19/Netherlands/LI-MUMC-4962/2022|EPI_ISL_8929
1									hCoV-19/Norway/131/2022|EPI_ISL_9227259|2022-01-02
1									hCoV-19/Norway/2384/2022|EPI_ISL_9506868|2022-01-1
1									hCoV-19/Poland/PZH-GUM-8342/2022|EPI_ISL_9427016|2
1									hCoV-19/Poland/Kce-860/2022|EPI_ISL_9404748|2022-0
1									hCoV-19/Slovenia/27352/2022|EPI_ISL_9504751|2022-0
1									hCoV-19/USA/CT-SEMA4-1985/2021|EPI_ISL_8185077|202
1									hCoV-19/USA/CO-CDPHE-2102509718/2021|EPI_ISL_84768
1									hCoV-19/USA/ID-IBL-781893/2021|EPI_ISL_8750859|202
1									hCoV-19/USA/CA-CDC-STM-GGYJKTMYY/2021|EPI_ISL_8547
1									hCoV-19/USA/MI-CDC-STM-X6Z95QHBD/2021|EPI_ISL_8547
1									hCoV-19/USA/ID-IBL-779185/2021|EPI_ISL_8329292|202
1									hCoV-19/USA/CO-CDPHE-2102566325/2021|EPI_ISL_87954
1									hCoV-19/USA/ID-IBL-781864/2022|EPI_ISL_8750849|202
1									hCoV-19/USA/ID-IBL-781867/2022|EPI_ISL_9030103|202
1									hCoV-19/USA/KS-KHEL-8601/2022|EPI_ISL_8593608|2022
1									hCoV-19/USA/KS-KHEL-8605/2022|EPI_ISL_8593606|2022
1									hCoV-19/USA/ID-IBL-786569/2022|EPI_ISL_9356704|202
1									hCoV-19/USA/NC-IVY-ZZXACRHL/2022|EPI_ISL_9366314|2
1									hCoV-19/USA/ID-IBL-786624/2022|EPI_ISL_9356753|202
1									hCoV-19/USA/ID-IBL-783471/2022|EPI_ISL_9112429|202
1									hCoV-19/USA/ID-IBL-786625/2022|EPI_ISL_9356754|202
1									hCoV-19/USA/ID-IBL-786635/2022|EPI_ISL_9356764|202
1									hCoV-19/USA/ID-IBL-786620/2022|EPI_ISL_9356749|202
1									hCoV-19/USA/ID-IBL-786647/2022|EPI_ISL_9352271|202
1									hCoV-19/USA/WY-WYPHL-22006238/2022|EPI_ISL_8818108
1									hCoV-19/USA/ID-IBL-783668/2022|EPI_ISL_9112456|202
1									hCoV-19/USA/ID-IBL-783477/2022|EPI_ISL_9112431|202
1									hCoV-19/USA/ID-IBL-787800/2022|EPI_ISL_9352318|202
1									hCoV-19/USA/ID-IBL-787812/2022|EPI_ISL_9352328|202
1									hCoV-19/USA/ID-IBL-786614/2022|EPI_ISL_9356744|202
1									hCoV-19/USA/ID-IBL-787807/2022|EPI_ISL_9352323|202
1									hCoV-19/USA/ID-IBL-786602/2022|EPI_ISL_9356732|202
1									hCoV-19/USA/ID-IBL-786773/2022|EPI_ISL_9352283|202
1									hCoV-19/USA/ID-IBL-787052/2022|EPI_ISL_9437805|202
1									hCoV-19/USA/IA-SHL-2022409/2022|EPI_ISL_9351803|20
1									hCoV-19/USA/IA-SHL-2024550/2022|EPI_ISL_9351770|20
1									hCoV-19/USA/ID-IBL-788602/2022|EPI_ISL_9551898|202
1									hCoV-19/USA/ID-IBL-788751/2022|EPI_ISL_9551920|202
2	2~	27586	2638	27505	2597	27511	2597	^hCoV-19/env/Austria/CeMM21877/2022|EPI_ISL_9011298	hCoV-19/Turkey/HSGM-F12667/2021|EPI_ISL_8514024|20	Unknown (hCoV-19/USA/ID-IBL-787052/2022|EPI_ISL_9437805|202)	NS	NS	NS	1.62531242297814E-04	NS	NS	NS	NS	4.4300016884099E-03
2								hCoV-19/Italy/CAM-IZSM-RD20701942892-IZSM-COLLI-TI	hCoV-19/India/PB-ICMR-NIV-INSACOG-611971512/2021|E
2								hCoV-19/USA/NY-GEO-407/2021|EPI_ISL_8428027|2021-1[T]	hCoV-19/India/PB-ICMR-NIV-INSACOG-616538601/2021|E
3	3~	27312	2310	27233	2269	27237	2269	^hCoV-19/USA/ID-IBL-787052/2022|EPI_ISL_9437805|202	Unknown (hCoV-19/USA/NY-GEO-389/2021|EPI_ISL_8428010|2021-1)	hCoV-19/USA/ID-IBL-787800/2022|EPI_ISL_9352318|202	NS	NS	NS	9.97987248576193E-04	NS	NS	NS	NS	2.80196171431779E-03
3								hCoV-19/USA/ID-IBL-787812/2022|EPI_ISL_9352328|202[T]
3								hCoV-19/USA/ID-IBL-787807/2022|EPI_ISL_9352323|202[T]
4	4~	21520	28228	21479	28172	21467	28145	^hCoV-19/Turkey/HSGM-F12667/2021|EPI_ISL_8514024|20	hCoV-19/England/ALDP-323BCEF/2022|EPI_ISL_8848581|	Unknown (hCoV-19/USA/NY-GEO-389/2021|EPI_ISL_8428010|2021-1)	NS	NS	NS	7.09536809368187E-03	NS	NS	NS	NS	NS
4								hCoV-19/india/un-LNHD10/2021|EPI_ISL_7877203|2021-[T]	hCoV-19/USA/ID-IBL-786614/2022|EPI_ISL_9356744|202
4								hCoV-19/India/PB-ICMR-NIV-INSACOG-611971512/2021|E[T]
4								hCoV-19/India/PB-ICMR-NIV-INSACOG-616538601/2021|E[T]
4								hCoV-19/India/PB-VRDLGMCPTA-ICMR-INSACOG-619925766[T]
5	5~	27314	28958	27235	28856	27239	28860	^hCoV-19/USA/ID-IBL-787800/2022|EPI_ISL_9352318|202	Unknown (hCoV-19/USA/NY-GEO-389/2021|EPI_ISL_8428010|2021-1)	hCoV-19/USA/ID-IBL-786614/2022|EPI_ISL_9356744|202	NS	NS	NS	8.4031877586731E-03	NS	NS	NS	NS	.029032515611992
5								hCoV-19/Brazil/AM-FIOCRUZ-ILMD2201859/2022|EPI_ISL[T]
5								hCoV-19/Costa_Rica/INC-2826-737004/2022|EPI_ISL_94[T]
5								hCoV-19/England/ALDP-3475FB1/2022|EPI_ISL_9439757|[T]
5								hCoV-19/England/HSLL-34ED42E/2022|EPI_ISL_9599602|[T]
5								hCoV-19/England/LSPA-34E72EE/2022|EPI_ISL_9599495|[T]
5								hCoV-19/England/MILK-34EB1A1/2022|EPI_ISL_9597856|[T]
5								hCoV-19/England/MILK-34EB262/2022|EPI_ISL_9597836|[T]
5								hCoV-19/England/LSPA-34F846C/2022|EPI_ISL_9597691|[T]
5								hCoV-19/England/LSPA-34F845D/2022|EPI_ISL_9597684|[T]
5								hCoV-19/England/ALDP-34F8790/2022|EPI_ISL_9597693|[T]
5								hCoV-19/England/ALDP-34F8D25/2022|EPI_ISL_9597726|[T]
5								hCoV-19/England/NEWC-34FA0EE/2022|EPI_ISL_9597662|[T]
5								hCoV-19/England/ALDP-34F7BA4/2022|EPI_ISL_9604151|[T]
5								hCoV-19/France/BRE-IPP52236/2021|EPI_ISL_8546647|2[T]
5								hCoV-19/France/IDF-IPP01941/2022|EPI_ISL_9087316|2[T]
5								hCoV-19/Japan/IC-3227/2022|EPI_ISL_8920041|2022-01[T]
5								hCoV-19/Japan/IC-3254/2022|EPI_ISL_8920072|2022-01[T]
5								hCoV-19/Japan/IC-3252/2022|EPI_ISL_8920070|2022-01[T]
5								hCoV-19/Japan/IC-3302/2022|EPI_ISL_8920120|2022-01[T]
5								hCoV-19/Japan/PG-177938/2022|EPI_ISL_9233793|2022-[T]
5								hCoV-19/Japan/IC-3630/2022|EPI_ISL_9303471|2022-01[T]
5								hCoV-19/Japan/IC-3750/2022|EPI_ISL_9303589|2022-01[T]
5								hCoV-19/Japan/IC-3747/2022|EPI_ISL_9303586|2022-01[T]
5								hCoV-19/Malaysia/UNIMAS-19944/2022|EPI_ISL_8650133[T]
5								hCoV-19/Malaysia/UNIMAS-19951/2022|EPI_ISL_8782795[T]
5								hCoV-19/Malaysia/UNIMAS-GHML816/2022|EPI_ISL_87827[T]
5								hCoV-19/Malaysia/UNIMAS-19954/2022|EPI_ISL_9608499[T]
5								hCoV-19/Malaysia/UNIMAS-GHML855/2022|EPI_ISL_96084[T]
5								hCoV-19/Malaysia/UNIMAS-GHML848/2022|EPI_ISL_96084[T]
5								hCoV-19/Malaysia/UNIMAS-GHML834/2022|EPI_ISL_96084[T]
5								hCoV-19/Malaysia/UNIMAS-19959/2022|EPI_ISL_9608492[T]
5								hCoV-19/Romania/B-305/2022|EPI_ISL_8800203|2022-01[T]
5								hCoV-19/Slovenia/7976/2022|EPI_ISL_9514440|2022-01[T]
5								hCoV-19/Slovenia/21037/2022|EPI_ISL_9504573|2022-0[T]
5								hCoV-19/Slovenia/22474/2022|EPI_ISL_9504575|2022-0[T]
5								hCoV-19/Thailand/NIC_KSN_SEQ23929/2021|EPI_ISL_859[T]
5								hCoV-19/USA/CT-SEMA4-1985/2021|EPI_ISL_8185077|202[T]
5								hCoV-19/USA/CA-CDC-STM-GGYJKTMYY/2021|EPI_ISL_8547[T]
5								hCoV-19/USA/IL-CDC-ASC210640215/2021|EPI_ISL_85520[T]
5								hCoV-19/USA/NM-CDC-QDX32337620/2021|EPI_ISL_887324[T]
5								hCoV-19/USA/ID-IBL-781465/2021|EPI_ISL_8718036|202[T]
5								hCoV-19/USA/MI-CDC-STM-X6Z95QHBD/2021|EPI_ISL_8547[T]
5								hCoV-19/USA/GA-CDC-STM-FCQBGYZAK/2021|EPI_ISL_8548[T]
5								hCoV-19/USA/ID-IBL-779185/2021|EPI_ISL_8329292|202[T]
5								hCoV-19/USA/ID-IBL-779210/2021|EPI_ISL_8329313|202[T]
5								hCoV-19/USA/ID-IBL-779291/2021|EPI_ISL_8629114|202[T]
5								hCoV-19/USA/ID-IBL-780701/2021|EPI_ISL_8629254|202[T]
5								hCoV-19/USA/ID-IBL-781841/2021|EPI_ISL_8750838|202[T]
5								hCoV-19/USA/ID-IBL-781870/2021|EPI_ISL_8750854|202[T]
5								hCoV-19/USA/CO-CDC-LC0470774/2021|EPI_ISL_9049218|[T]
5								hCoV-19/USA/ID-IBL-781453/2021|EPI_ISL_8718049|202[T]
5								hCoV-19/USA/ID-IBL-781864/2022|EPI_ISL_8750849|202[T]
5								hCoV-19/USA/ID-IBL-781867/2022|EPI_ISL_9030103|202[T]
5								hCoV-19/USA/ID-IBL-781829/2022|EPI_ISL_8750830|202[T]
5								hCoV-19/USA/ID-IBL-786569/2022|EPI_ISL_9356704|202[T]
5								hCoV-19/USA/NC-IVY-ZZXACRHL/2022|EPI_ISL_9366314|2[T]
5								hCoV-19/USA/ID-IBL-786624/2022|EPI_ISL_9356753|202[T]
5								hCoV-19/USA/ID-IBL-783471/2022|EPI_ISL_9112429|202[T]
5								hCoV-19/USA/ID-IBL-786625/2022|EPI_ISL_9356754|202[T]
5								hCoV-19/USA/ID-IBL-786635/2022|EPI_ISL_9356764|202[T]
5								hCoV-19/USA/ID-IBL-786619/2022|EPI_ISL_9356748|202[T]
5								hCoV-19/USA/ID-IBL-786620/2022|EPI_ISL_9356749|202[T]
5								hCoV-19/USA/ID-IBL-786647/2022|EPI_ISL_9352271|202[T]
5								hCoV-19/USA/WY-WYPHL-22006238/2022|EPI_ISL_8818108[T]
5								hCoV-19/USA/ID-IBL-783187/2022|EPI_ISL_9112401|202[T]
5								hCoV-19/USA/ID-IBL-783668/2022|EPI_ISL_9112456|202[T]
5								hCoV-19/USA/ID-IBL-783477/2022|EPI_ISL_9112431|202[T]
5								hCoV-19/USA/ID-IBL-786595/2022|EPI_ISL_9356725|202[T]
5								hCoV-19/USA/ID-IBL-786590/2022|EPI_ISL_9356720|202[T]
5								hCoV-19/USA/ID-IBL-786602/2022|EPI_ISL_9356732|202[T]
5								hCoV-19/USA/ID-IBL-786541/2022|EPI_ISL_9356684|202[T]
5								hCoV-19/USA/OH-22AM-018CO00282/2022|EPI_ISL_903410[T]
5								hCoV-19/USA/ID-IBL-786773/2022|EPI_ISL_9352283|202
5								hCoV-19/USA/ID-IBL-787788/2022|EPI_ISL_9352309|202[T]
5								hCoV-19/USA/ID-IBL-786691/2022|EPI_ISL_9437791|202[T]
5								hCoV-19/USA/CT-JAX-JAX-2104-01-099/2022|EPI_ISL_92[T]
5								hCoV-19/USA/IA-SHL-2022381/2022|EPI_ISL_9351838|20[T]
5								hCoV-19/USA/IA-SHL-2022574/2022|EPI_ISL_9351812|20[T]
5								hCoV-19/USA/ID-IBL-788751/2022|EPI_ISL_9551920|202[T]
5								hCoV-19/USA/KS-KHEL-9264/2022|EPI_ISL_9249877|2022[T]
Table Key:
~ = It is possible that this apparent recombination signal could have been caused by an evolutionary
process other than recombination.
* = The actual breakpoint position is undetermined (it was most likely overprinted by a subsequent
recombination event).
^ = The recombinant sequence may have been misidentified (one of the identified parents might be the recombinant)
Minor Parent = Parent contributing the smaller fraction of sequence.
Major Parent = Parent contributing the larger fraction of sequence.
Unknown = Only one parent and a recombinant need be in the alignment for a recombination event to be detectable.
The sequence listed as unknown was used to infer the existance of a missing parental sequence.
NS = No significant P-value was recorded for this recombination event using this method.
